# Supplementary material for: Structure classification of the proteins from Salmonella enterica pangenome revealed novel potential pathogenicity islands
Source: Sci Rep. 2024 May 28;14:12260. doi: 10.1038/s41598-024-60991-x (PMC11133325; doi:10.1038/s41598-024-60991-x)
Supplement: Supplementary file 1 — Supplementary Information 1. [file 41598_2024_60991_MOESM1_ESM.xlsx]

## Sheet: NPPIs
Supplementary File 1. List of identified novel potential pathogenicity islands (NPPIs)
Protein	MDS value	Potentially pathogenic
GCA_023223355.1|EJD9069216.1	2554.04	1
GCA_017332765.1|EHF5576326.1	2553.33	0
GCA_008414745.1|ECS4241130.1	2552.88	0
GCA_020494995.1|EIJ0720543.1	2552.84	0
GCA_010555325.1|EDT6782984.1	2552.58	0
GCA_005755735.1|EAT9944969.1	2551.83	1
GCA_008115325.1|ECO1397519.1	2551.78	1
GCA_019134155.1|EHS3018773.1	2551.76	1
GCA_019134155.1|EHS3018798.1	2551.74	1
GCA_017080515.1|EHC7668258.1	2551.73	1
GCA_017339075.1|EHF6857032.1	2551.71	0
GCA_008546555.1|ECV4155548.1	2551.56	1
GCA_007284335.1|EBY1905638.1	2496.31	1
GCA_013810145.1|EFV4877621.1	2496.22	1
GCA_007765335.1|ECI2970968.1	2496.04	1
GCA_023726545.1|EJH6467995.1	2495.91	1
GCF_001245135.1|WP_262867368.1	2495.89	1
GCA_007765335.1|ECI2970719.1	2398.05	1
GCA_006110705.1|EBA7519515.1	2397.97	1
GCA_006839225.1|EBO9238678.1	2397.78	0
GCA_008697785.1|ECX7626479.1	2397.64	0
GCA_010816285.1|EDY5767652.1	2397.24	0
GCA_011543395.1|EEL8949511.1	2397.16	1
GCA_005439715.1|EAM9548166.1	2396.65	0
GCF_016407355.1|WP_198895316.1	2396.62	0
GCA_007765335.1|ECI2970334.1	2396.48	1
GCA_020174525.1|HBJ8169066.1	2396.07	1
GCA_017845815.1|EHJ0757039.1	2395.85	0
GCA_008509395.1|ECU4356053.1	2395.53	0
GCA_006397255.1|EBF8755959.1	2395.53	0
GCA_007765335.1|ECI2970732.1	2395.43	1
GCA_016416685.1|MBJ3908171.1	2316.84	1
GCA_009638075.1|HAB4703727.1	2316.77	0
GCA_011618105.1|EEN3575678.1	2316.39	1
GCA_005898345.1|EAW0874071.1	2315.68	0
GCA_018501505.1|EHO3156576.1	2315.62	1
GCA_010680245.1|EDV9707243.1	2315.54	0
GCF_003068045.1|WP_108443228.1	2315.47	0
GCA_007790535.1|ECI8026969.1	2315.46	0
GCA_011240935.1|EEG6195726.1	2315.09	1
GCA_016447045.1|EGX9780807.1	2315.05	0
GCA_003869435.1|MIG26178.1	2314.94	1
GCA_006268855.1|EBD8324065.1	2312.37	1
GCA_010687225.1|EDV5905120.1	2312.26	0
GCA_016416685.1|MBJ3908165.1	2312.22	1
GCA_018575385.1|EHO7612247.1	2312.13	1
GCA_006135995.1|EBB2874963.1	2312.03	0
GCA_017264255.1|EHE8152590.1	2311.93	0
GCA_008464795.1|ECT4067507.1	2311.87	0
GCA_017325525.1|EHF4846817.1	2311.69	1
GCA_008843455.1|EDA1231395.1	2311.59	0
GCA_008464795.1|ECT4067481.1	2311.45	0
GCA_015252395.1|EGO1766604.1	2311.01	0
GCA_007684405.1|ECG6254684.1	2310.54	0
GCF_002241595.2|WP_023228541.1	2310.4	1
GCA_016427255.1|MBJ6070454.1	2223.68	1
GCA_005957585.1|EAX3258790.1	2223.63	0
GCA_011117255.1|EEE1266568.1	2223.63	1
GCA_011707835.1|EEP0973832.1	2223.6	0
GCA_015031375.1|EGL4515163.1	2223.49	0
GCA_008695025.1|ECX7292363.1	2223.22	1
GCA_018414025.1|EHN6883835.1	2221.99	0
GCA_020000585.1|EIC9374293.1	2221.49	1
GCF_009930655.1|WP_237599074.1	2221.2	1
GCF_021397675.1|WP_015586048.1	2216.89	1
GCF_011466275.1|WP_223811519.1	2216.86	1
GCA_008114805.1|ECO0783211.1	2216.86	1
GCA_005533335.1|EAO9548374.1	2216.86	1
GCA_008114805.1|ECO0783213.1	2216.86	1
GCA_008618275.1|ECW6358964.1	2216.64	1
GCA_008114805.1|ECO0783198.1	2216.64	1
GCA_008114805.1|ECO0783195.1	2216.63	1
GCA_008114805.1|ECO0783194.1	2216.63	1
GCA_008114805.1|ECO0783191.1	2216.63	1
GCA_026018485.1|EKB5319662.1	2216.49	0
GCA_008114805.1|ECO0783186.1	2216.45	1
GCA_007841815.1|ECJ7800580.1	2216.45	1
GCA_010650175.1|EDV2320831.1	2215.93	1
GCA_008114805.1|ECO0783187.1	2215.86	0
GCA_008114805.1|ECO0783221.1	2215.66	1
GCA_008114805.1|ECO0783223.1	2215.65	1
GCA_019891895.1|EIB4898420.1	2215.61	1
GCA_005423935.1|EAM5856908.1	2215.52	0
GCA_008114805.1|ECO0783157.1	2215.51	1
GCA_008114805.1|ECO0783160.1	2215.46	1
GCA_011117255.1|EEE1266567.1	2210.51	1
GCA_008695025.1|ECX7292364.1	2210.48	1
GCA_010793535.1|EDY0682890.1	2210.39	0
GCA_008503085.1|ECU2788436.1	2210.37	1
GCA_008503085.1|ECU2790470.1	2210.3	1
GCA_016492565.1|EGY4605918.1	2210.21	0
GCA_007755535.1|ECI0468060.1	2209.98	1
GCA_008503085.1|ECU2790457.1	2209.97	1
GCA_018615875.1|EHO8480592.1	2209.95	1
GCA_018272285.1|MBS2322310.1	2187.12	1
GCA_007271955.1|EBX9589639.1	2187.11	1
GCA_017325525.1|EHF4846811.1	2187.11	1
GCA_007271955.1|EBX9589643.1	2187.11	1
GCA_005698415.1|EAS6882773.1	2187.1	1
GCA_017325525.1|EHF4846838.1	2187.1	1
GCA_005698415.1|EAS6882767.1	2187.09	1
GCA_008930025.1|EDB8709742.1	2187.07	1
GCA_007195895.1|EBW0484383.1	2187	1
GCF_022604255.1|WP_223556312.1	2186.85	1
GCA_017325525.1|EHF4846846.1	2186.6	1
GCF_022604255.1|WP_223556320.1	2186.6	1
GCA_018749165.1|EHP2342429.1	2186.6	1
GCA_007754235.1|ECI0298162.1	2161.14	1
GCF_023840185.1|WP_021575837.1	2160.79	1
GCA_023987475.1|EJJ3970862.1	2160.68	0
GCA_018274295.1|MBS2709458.1	2160.61	0
GCF_023840185.1|WP_000550720.1	2160.28	0
GCA_007754235.1|ECI0298195.1	2160.26	1
GCA_007754235.1|ECI0298183.1	2159.91	1
GCF_023330905.1|WP_236492988.1	2159.89	1
GCA_020988945.1|HBL4048233.1	2159.71	1
GCA_017325525.1|EHF4845892.1	2159.36	0
GCA_025018825.1|EJT0797243.1	2159.2	0
GCA_011239535.1|EEG5547177.1	2159.07	0
GCA_007838715.1|ECJ7218046.1	2158.97	0
GCF_026715445.1|WP_268204693.1	2158.62	1
GCA_015833975.1|EGR6985864.1	2158.52	1
GCA_006811345.1|EBO2940974.1	2104.83	1
GCA_007653535.1|ECG2356591.1	2104.68	0
GCA_017325525.1|EHF4846806.1	2103.85	1
GCA_005438075.1|EAM8825119.1	2103.31	0
GCA_010183015.1|HAC7665193.1	2103.26	1
GCA_010398905.1|EDQ4520338.1	2102.83	0
GCA_007790075.1|ECI7828891.1	2102.51	0
GCA_017803855.1|EHI4549966.1	2102.45	0
GCA_008339445.1|ECR2675344.1	2102.35	0
GCA_015171735.1|EGM5242656.1	2102.24	1
GCF_024701195.1|WP_249543268.1	2102.07	1
GCF_014306545.1|WP_225734026.1	2101.97	1
GCA_009639975.1|HAB5126029.1	2101.66	1
GCA_006521855.1|EBH8855774.1	2101.41	0
GCA_010287485.1|EDP1034570.1	2101.29	1
GCA_016427255.1|MBJ6070387.1	2100.91	1
GCA_006689465.1|EBL5462970.1	2081.39	1
GCA_009569005.1|EDM5589337.1	2080.56	0
GCA_021191935.1|EIQ5681533.1	2080.47	0
GCA_007837515.1|ECJ6779002.1	2080.46	0
GCA_022960095.1|EJB7283502.1	2080.03	0
GCA_020099675.1|EID9613144.1	2079.93	1
GCA_010700225.1|EDW1642281.1	2079.77	0
GCA_011079925.1|EED3547894.1	2079.74	1
GCA_009313835.1|EDI1851390.1	2079.69	1
GCA_018273405.1|MBS2395925.1	2079.53	0
GCA_018887835.1|EHQ2163784.1	2079.28	1
GCA_016495265.1|EGY5061553.1	2079.27	0
GCA_019286355.1|EHU4041535.1	2078.96	1
GCF_013207245.1|WP_001130842.1	2038.05	1
GCA_005607075.1|EAQ6131944.1	2038.02	1
GCA_011979745.1|EEU4897198.1	2037.86	1
GCA_028938505.1|EKO2599682.1	2037.8	0
GCA_007475045.1|ECC3818652.1	2037.33	1
GCA_021752125.1|EIU9355149.1	2036.71	1
GCA_022960095.1|EJB7280314.1	2028	1
GCA_018075465.1|EHK7939165.1	2027.87	0
GCA_007765335.1|ECI2971548.1	2027.72	1
GCA_021683275.1|EIU5772675.1	2027.66	0
GCA_010537555.1|EDT2961912.1	2027.59	0
GCA_007765335.1|ECI2970311.1	2027.41	1
GCA_007765335.1|ECI2970831.1	2027.34	0
GCA_003873375.1|MIR72235.1	2027.23	0
GCA_007765335.1|ECI2970829.1	2027.1	0
GCF_019402285.1|WP_001027750.1	2026.9	1
GCA_010392305.1|EDQ3009711.1	2026.48	0
GCA_023296705.1|EJE2295950.1	2026.37	1
GCA_005625855.1|EAR0439509.1	2026.32	1
GCA_024736485.1|EJP6175668.1	2025.9	1
GCF_023330885.1|WP_000980119.1	2021.45	1
GCA_028512375.1|EKL4840662.1	2021.11	1
GCA_006889965.1|EBP9815866.1	2020.72	1
GCA_007407205.1|ECB0407120.1	2020.69	0
GCF_002066665.1|WP_080171531.1	2020.66	0
GCA_013810145.1|EFV4877914.1	2020.61	1
GCA_019435085.1|EHV9171689.1	2020.59	0
GCA_020902255.1|EIN5730508.1	2020.5	0
GCF_001245545.1|WP_223195197.1	2020.13	0
GCA_005533635.1|EAO9640388.1	2020.06	0
GCA_013810145.1|EFV4877838.1	2019.83	1
GCA_024975095.1|EJS6083930.1	2019.41	1
GCA_013810145.1|EFV4877858.1	1969.89	1
GCA_024209485.1|EJL5099923.1	1969.88	1
GCA_013810145.1|EFV4878445.1	1969.79	1
GCF_003068865.1|WP_058645025.1	1968.62	0
GCF_019248925.1|WP_218453342.1	1968.4	0
GCF_014830865.1|WP_012477164.1	1968.35	1
GCF_003068865.1|WP_139148288.1	1968.2	0
GCA_020609175.1|EIK4504325.1	1967.92	0
GCA_010488675.1|EDS3316982.1	1967.82	0
GCA_007322815.1|EBZ1479616.1	1967.81	0
GCA_028644365.1|EKM7278655.1	1967.76	1
GCA_014294155.1|EGC5381093.1	1953.54	1
GCA_015031375.1|EGL4515520.1	1953.49	0
GCA_007394455.1|ECA7590442.1	1953.45	0
GCA_011448255.1|EEJ9526960.1	1953.39	0
GCA_010287485.1|EDP1033876.1	1953.01	1
GCA_013581175.1|EFR7032324.1	1952.39	0
GCA_007268325.1|EBX8746096.1	1951.8	0
GCF_001272375.1|WP_001223964.1	1951.74	0
GCA_007837515.1|ECJ6779095.1	1951.66	1
GCA_010392305.1|EDQ3009996.1	1951.64	0
GCF_001629755.1|WP_021503155.1	1951.45	1
GCF_000700785.1|WP_252990114.1	1951.43	1
GCA_016416685.1|MBJ3908158.1	1950.88	1
GCA_013810145.1|EFV4877645.1	1950.84	1
GCA_005533335.1|EAO9548464.1	1944.28	1
GCA_018015595.1|EHK2737041.1	1944.22	1
GCA_006961945.1|EBR6276002.1	1944.1	0
GCA_011474925.1|EEK5295584.1	1943.75	0
GCA_016427245.1|MBJ6059121.1	1943.62	1
GCA_010412575.1|EDQ7399722.1	1943.4	0
GCA_011731395.1|EEP5309660.1	1943.21	0
GCF_001951935.1|WP_075858550.1	1943.2	0
GCF_005503715.1|WP_039026394.1	1942.85	1
GCA_009625215.1|HAB2309862.1	1942.58	1
GCA_017815455.1|EHI6362759.1	1938.09	1
GCA_010537555.1|EDT2963671.1	1937.99	0
GCA_027240565.1|HDC2688736.1	1937.76	0
GCA_010700225.1|EDW1644139.1	1937.54	0
GCA_017563685.1|EHG7122155.1	1937.41	0
GCA_008695025.1|ECX7292404.1	1936.45	1
GCA_010427805.1|HAE2753588.1	1936.32	0
GCA_022991745.1|EJC0484850.1	1936.31	0
GCA_023494405.1|EJF5652583.1	1936.25	0
GCA_007765335.1|ECI2970698.1	1936.19	1
GCA_017864315.1|EHJ2228269.1	1936.16	0
GCA_007837515.1|ECJ6778738.1	1936.13	1
GCA_007752095.1|ECH9778490.1	1936.01	0
GCA_022678985.1|EIZ9483568.1	1935.54	1
GCA_019562035.1|EHY0757045.1	1935.21	1
GCA_021751525.1|HBP9473144.1	1925.65	1
GCA_021751525.1|HBP9473146.1	1925.65	1
GCA_021751525.1|HBP9473147.1	1925.65	1
GCA_021534795.1|EIT6953850.1	1925.31	0
GCA_014565455.1|EGG4250480.1	1925.16	0
GCA_004222885.1|EAA8756764.1	1925.04	0
GCF_002241595.2|WP_223156232.1	1925.03	0
GCA_017012095.1|EHB9306924.1	1925	1
GCF_016017885.1|WP_228365446.1	1924.45	1
GCA_020988945.1|HBL4047505.1	1924.38	0
GCF_003430755.1|WP_117351055.1	1923.88	1
GCA_004218425.1|EAA7634228.1	1923.61	0
GCF_013624525.1|WP_227005947.1	1923.35	0
GCA_024975095.1|EJS6084128.1	1923.23	0
GCA_007366545.1|ECA1465286.1	1922.89	0
GCA_018501505.1|EHO3157942.1	1922.72	1
GCA_008862285.1|EDA5499554.1	1922.37	0
GCA_005436815.1|EAM8690767.1	1922.33	0
GCA_008116805.1|ECO1341657.1	1921.64	0
GCA_018501505.1|EHO3157364.1	1921.56	1
GCA_018501505.1|EHO3157800.1	1921.23	1
GCA_007765335.1|ECI2970579.1	1913.99	1
GCA_018565665.1|EHO7312686.1	1913.86	1
GCA_018565665.1|EHO7312688.1	1913.77	1
GCA_010387005.1|EDQ1733587.1	1913.55	0
GCA_008930025.1|EDB8709773.1	1913.46	0
GCF_003068865.1|WP_001529980.1	1913.11	0
GCA_021534795.1|EIT6954851.1	1912.56	0
GCA_011979745.1|EEU4895291.1	1911.79	1
GCF_001832725.1|WP_240872203.1	1911.75	1
GCA_011979745.1|EEU4895289.1	1911.56	1
GCA_017845815.1|EHJ0757441.1	1897.11	1
GCA_019595125.1|EHY6526942.1	1897.06	1
GCA_027233625.1|HDC1606275.1	1896.52	0
GCA_026577115.1|EKF0424683.1	1896.35	1
GCA_023330545.1|EJE6229923.1	1896.3	0
GCA_005771695.1|EAU3616576.1	1896.12	0
GCA_017845815.1|EHJ0757437.1	1896.09	1
GCA_005678135.1|EAS2230515.1	1895.92	1
GCA_017832735.1|EHI8983743.1	1895.78	0
GCA_023330545.1|EJE6230007.1	1895.65	1
GCA_010380785.1|EDQ0551858.1	1895.31	0
GCA_023330545.1|EJE6229919.1	1895.22	1
GCA_017845815.1|EHJ0757478.1	1895.06	0
GCA_010689645.1|EDV7703772.1	1894.82	0
GCA_010554145.1|EDT6570563.1	1894.75	0
GCA_007230115.1|EBW8711019.1	1894.75	0
GCA_010547565.1|EDT5195987.1	1894.58	0
GCA_023330545.1|EJE6229971.1	1894.52	1
GCA_007230115.1|EBW8710940.1	1894.33	0
GCA_005679155.1|EAS2413025.1	1894.12	1
GCA_023330545.1|EJE6229901.1	1893.98	1
GCA_024575955.1|EJO6525771.1	1893.93	0
GCA_008477025.1|ECT6888698.1	1893.87	1
GCA_023330545.1|EJE6229927.1	1893.85	1
GCA_017845815.1|EHJ0757486.1	1893.56	1
GCA_018018035.1|EHK3005868.1	1893.53	0
GCA_023330545.1|EJE6229966.1	1893.47	1
GCA_023330545.1|EJE6229967.1	1893.44	0
GCA_023330545.1|EJE6229956.1	1893.34	1
GCA_011566245.1|EEM4154154.1	1893.25	0
GCA_023330545.1|EJE6229970.1	1893.1	0
GCA_006164665.1|EBB9062522.1	1892.96	0
GCA_006164665.1|EBB9059996.1	1892.79	0
GCA_023330545.1|EJE6229931.1	1892.79	1
GCA_006164665.1|EBB9060012.1	1892.58	0
GCA_023330545.1|EJE6229942.1	1892.56	1
GCA_023330545.1|EJE6229988.1	1892.15	1
GCA_023330545.1|EJE6229975.1	1891.84	0
GCA_023330545.1|EJE6229974.1	1891.83	1
GCA_023330545.1|EJE6229998.1	1891.68	1
GCA_023330545.1|EJE6229993.1	1891.66	1
GCA_006164665.1|EBB9059975.1	1891.58	1
GCA_023330545.1|EJE6229989.1	1891.57	1
GCA_008222605.1|ECP7594588.1	1891.56	1
GCF_012029025.1|WP_209260794.1	1891.56	1
GCA_023330545.1|EJE6229992.1	1891.55	1
GCA_023330545.1|EJE6230000.1	1891.49	1
GCA_008514615.1|ECU5713512.1	1891.49	1
GCA_005678135.1|EAS2230397.1	1891.46	0
GCA_023330545.1|EJE6229991.1	1891.46	1
GCF_001535315.2|WP_022649959.1	1891.05	0
GCA_006164665.1|EBB9059987.1	1891.03	0
GCA_024476805.1|HCI9867679.1	1891.01	1
GCA_006164665.1|EBB9059981.1	1890.96	0
GCA_006164665.1|EBB9059982.1	1890.96	0
GCA_015913275.1|EGS6838759.1	1890.82	0
GCF_001410735.1|WP_057516470.1	1890.79	0
GCA_006164665.1|EBB9062123.1	1890.77	1
GCA_010446755.1|EDR4482810.1	1890.77	1
GCF_023608945.1|WP_223600229.1	1890.57	0
GCA_023330545.1|EJE6230017.1	1890.39	1
GCA_010514765.1|EDS8348590.1	1890.39	0
GCA_010547565.1|EDT5196031.1	1890.24	0
GCA_023330545.1|EJE6230016.1	1889.82	1
GCA_010293385.1|HAE1234412.1	1889.65	1
GCA_006164665.1|EBB9062525.1	1889.46	1
GCA_018339695.1|QVB56976.1	1889.38	0
GCA_017845815.1|EHJ0757482.1	1889.28	0
GCA_007765335.1|ECI2971478.1	1888.94	1
GCF_003872565.1|WP_220573353.1	1888.76	0
GCF_019173605.1|WP_218201337.1	1888.39	0
GCA_007383305.1|ECA4784693.1	1888.25	0
GCA_010547565.1|EDT5196091.1	1887.83	1
GCF_016802015.1|WP_234921816.1	1887.82	1
GCA_019022185.1|EHR3281956.1	1887.81	1
GCA_011461035.1|EEK2346830.1	1887.78	0
GCA_023330545.1|EJE6229908.1	1887.69	0
GCA_023748075.1|EJH9321796.1	1887.14	0
GCA_010675525.1|EDV9233427.1	1886.82	1
GCA_025811995.1|EKA1367128.1	1886.64	1
GCA_023609295.1|MCL9253957.1	1886.53	0
GCA_014995705.1|HAO4174805.1	1885.92	1
GCA_023330545.1|EJE6229944.1	1885.92	1
GCA_023330545.1|EJE6229943.1	1885.91	1
GCA_006164665.1|EBB9060049.1	1885.91	1
GCA_010633265.1|EDU8832235.1	1885.86	0
GCF_016802135.1|WP_231844772.1	1885.84	1
GCA_017486145.1|EHG2928526.1	1885.61	0
GCA_006033055.1|EAZ0394313.1	1885.27	1
GCA_011979745.1|EEU4896991.1	1877.53	1
GCA_016416075.1|MBJ3839185.1	1877.36	0
GCA_006862225.1|EBP3896186.1	1877.31	0
GCF_001272375.1|WP_227629130.1	1877.24	1
GCA_021534795.1|EIT6953374.1	1876.73	0
GCA_010485635.1|EDS2593716.1	1876.65	1
GCA_008950145.1|EDC1839957.1	1876.37	0
GCA_007429945.1|ECB5568261.1	1876.32	1
GCA_006297865.1|EBE4862972.1	1876.23	0
GCA_017812115.1|EHI6332844.1	1876.21	1
GCA_023330545.1|EJE6229980.1	1876.2	1
GCA_017242635.1|EHE5449415.1	1870.9	1
GCA_011396995.1|EEI9197580.1	1870.84	1
GCA_005527415.1|EAO8183429.1	1870.75	0
GCF_019586405.1|WP_259280679.1	1870.69	1
GCA_017242635.1|EHE5449413.1	1870.08	1
GCA_007230115.1|EBW8711005.1	1869.75	0
GCA_004266895.1|EAB8623399.1	1869.53	0
GCA_008503085.1|ECU2791261.1	1869.51	0
GCA_010425145.1|EDQ9945234.1	1869.32	0
GCA_006139155.1|EBB3543303.1	1869.32	1
GCA_007634845.1|ECF8807550.1	1869.28	1
GCF_018760825.1|WP_001323921.1	1868.97	1
GCA_011186395.1|EEF5372422.1	1868.52	0
GCA_017844885.1|MBP1524013.1	1868.52	0
GCF_006383545.1|WP_258014399.1	1868.44	1
GCA_005933595.1|EAW8314004.1	1867.99	0
GCA_011707195.1|EEP0997556.1	1867.8	0
GCA_007790535.1|ECI8026392.1	1867.7	0
GCA_006167005.1|EBB9534708.1	1867.53	1
GCF_020444575.1|WP_079817734.1	1867.38	1
GCA_017879005.1|EHJ3921185.1	1867.27	1
GCA_005759435.1|EAU0758775.1	1863.12	1
GCF_019402325.1|WP_015059951.1	1862.45	0
GCA_008450465.1|ECT0909286.1	1862.06	1
GCA_011079265.1|EED3227180.1	1862.02	0
GCA_007356955.1|EBZ9178545.1	1861.94	1
GCF_004786105.1|WP_246867366.1	1861.8	0
GCA_014819825.1|EGJ3348669.1	1861.66	0
GCA_023438405.1|EJF3220494.1	1861.6	1
GCA_008447245.1|ECT0088410.1	1861.42	0
GCA_017242635.1|EHE5449432.1	1861.31	1
GCA_016129245.1|EGT7128791.1	1860.94	0
GCA_013810145.1|EFV4877866.1	1860.7	1
GCA_008448535.1|ECT0421378.1	1860.69	0
GCA_006988605.1|EBS0834414.1	1860.41	1
GCA_005534555.1|EAO9945147.1	1860.22	0
GCF_001970985.1|WP_226906860.1	1859.62	1
GCF_014830595.1|WP_191648454.1	1859.5	0
GCA_018391635.1|EHN4841962.1	1859.06	0
GCA_023369615.1|EJF0241872.1	1858.98	0
GCA_017879005.1|EHJ3921216.1	1858.78	1
GCA_006307685.1|EBE6998743.1	1858.56	0
GCA_007268985.1|EBX8423430.1	1858.49	1
GCA_007284335.1|EBY1906745.1	1858.33	0
GCA_008500685.1|ECU2191487.1	1858.05	1
GCA_017879005.1|EHJ3921186.1	1857.91	1
GCA_022617935.1|EIZ2108910.1	1857.9	0
GCA_010696495.1|EDW1127544.1	1857.25	1
GCA_006488345.1|EBH3445188.1	1857.16	1
GCA_011979745.1|EEU4897196.1	1857.02	1
GCA_006631285.1|EBK1959298.1	1856.78	0
GCA_017242635.1|EHE5449398.1	1856.34	1
GCA_017332765.1|EHF5576350.1	1856.13	0
GCF_002127865.1|WP_057520031.1	1855.83	0
GCA_007508725.1|ECD1421511.1	1855.66	0
GCA_004224365.1|EAA8989903.1	1855.48	0
GCA_023987475.1|EJJ3970364.1	1855.26	0
GCA_010777955.1|EDX7161369.1	1854.83	1
GCF_026718845.1|WP_149029149.1	1854.74	1
GCA_022598215.1|EIZ0353452.1	1854.72	0
GCA_018501505.1|EHO3156593.1	1854.67	0
GCF_001878885.1|WP_254793080.1	1854.28	1
GCA_017030365.1|EHC1753816.1	1854.24	1
GCA_009344355.1|EDI8998135.1	1854.21	0
GCF_002200675.1|WP_000493380.1	1854.04	1
GCA_010573065.1|EDU0239331.1	1853.8	0
GCA_027233625.1|HDC1606361.1	1853.76	1
GCA_023987835.1|EJJ4071291.1	1853.72	0
GCA_017489705.1|EHG3858061.1	1853.42	0
GCA_011244175.1|EEG6712604.1	1853.39	0
GCA_003869435.1|MIG26126.1	1853.27	1
GCA_017494685.1|EHG4749079.1	1847.71	1
GCA_008450465.1|ECT0908702.1	1847.5	1
GCF_026714285.1|WP_268201488.1	1847.37	1
GCA_011766865.1|EEQ0847509.1	1847.23	0
GCA_019385175.1|EHV4351802.1	1846.72	1
GCA_011093825.1|EED6375275.1	1846.38	0
GCA_007490645.1|ECC6922168.1	1846.33	0
GCA_013098715.1|EFO6308332.1	1846.09	1
GCA_011093825.1|EED6375277.1	1846.07	0
GCF_022604255.1|WP_000987023.1	1845.82	1
GCA_010537555.1|EDT2962869.1	1845.7	1
GCF_020080855.1|WP_224168498.1	1845.42	1
GCA_010555325.1|EDT6782721.1	1844.9	0
GCF_002241595.2|WP_001644073.1	1844.86	0
GCA_010519915.1|EDS9302659.1	1844.73	1
GCA_022415185.1|HBZ5883756.1	1844.71	1
GCA_003867575.1|MID24030.1	1844.49	1
GCA_023496765.1|EJF6007892.1	1843.79	0
GCA_006905565.1|EBQ3428548.1	1843.48	0
GCA_008115265.1|ECO1040222.1	1843.44	0
GCA_018190035.1|EHL9946200.1	1843.05	1
GCA_011979745.1|EEU4897108.1	1842.98	0
GCA_016641115.1|EHA4093654.1	1842.96	0
GCA_007684405.1|ECG6254692.1	1842.88	0
GCA_010702295.1|EDW2055597.1	1842.79	0
GCA_011708035.1|EEP1044196.1	1842.61	0
GCF_000603525.1|WP_071995787.1	1842.55	1
GCF_001834335.1|WP_070795008.1	1842.33	0
GCA_020647415.1|EIK8555090.1	1842.27	0
GCA_022617935.1|EIZ2109276.1	1842.12	0
GCA_008760395.1|ECY8813792.1	1842.01	0
GCA_005435995.1|EAM8348770.1	1841.99	1
GCA_007684405.1|ECG6254690.1	1841.75	0
GCA_026076435.1|EKC2597430.1	1841.36	0
GCA_005954025.1|EAX2436333.1	1841.12	1
GCA_005408365.1|EAM2342760.1	1841.04	1
GCA_023223235.1|EJD9018842.1	1840.83	1
GCA_010537555.1|EDT2962474.1	1840.72	0
GCA_010573065.1|EDU0240506.1	1840.67	0
GCA_023329065.1|EJE5901231.1	1840.35	1
GCA_008423645.1|ECS4564570.1	1840.17	1
GCA_006841525.1|EBO9803612.1	1795.64	1
GCA_007765335.1|ECI2970955.1	1794.79	1
GCA_022415185.1|HBZ5883866.1	1794.76	0
GCA_022617935.1|EIZ2110266.1	1794.74	0
GCA_006882045.1|EBP7327454.1	1794.55	0
GCA_014524025.1|EGF7774590.1	1794.53	1
GCA_003890635.1|MJX96590.1	1794.37	1
GCA_025402195.1|EJW2128738.1	1793.78	0
GCA_021534795.1|EIT6954579.1	1793.57	1
GCA_010566045.1|EDT8911315.1	1793.44	1
GCA_008535495.1|ECV0767412.1	1793.34	0
GCA_007765335.1|ECI2970956.1	1793.05	1
GCA_026076245.1|EKC2495431.1	1792.44	0
GCA_005729235.1|EAT3596415.1	1792.4	0
GCA_007907365.1|ECK8827044.1	1792.32	1
GCA_024660435.1|EJP1661144.1	1792.27	1
GCA_007765335.1|ECI2970949.1	1792.02	1
GCA_007486245.1|ECC6094670.1	1791.64	1
GCA_018876035.1|EHQ1843313.1	1791.52	0
GCA_016416685.1|MBJ3908183.1	1791.49	1
GCA_021523835.1|EIT5969057.1	1791.13	0
GCF_001878895.1|WP_071624845.1	1790.86	0
GCA_010701995.1|EDW2153501.1	1790.81	0
GCF_002196535.1|WP_088137245.1	1790.77	1
GCF_016407605.1|WP_198908319.1	1790.76	0
GCA_005607935.1|EAQ6295769.1	1790.71	0
GCA_010410385.1|EDQ6933064.1	1790.69	0
GCA_011248215.1|EEG7203688.1	1790.68	0
GCA_017325605.1|EHF4882467.1	1790.41	1
GCA_005423935.1|EAM5854465.1	1790.35	0
GCF_012028995.1|WP_245206702.1	1790.29	1
GCA_016562765.1|EGZ3891498.1	1789.75	1
GCA_003877875.1|MIG81334.1	1789.63	0
GCA_010660585.1|EDV4240884.1	1789.33	0
GCA_010425145.1|EDQ9944748.1	1789.2	0
GCF_003052405.1|WP_085346427.1	1789.13	0
GCF_000329865.1|WP_001710920.1	1788.96	1
GCA_025046275.1|EJT4241749.1	1788.7	1
GCA_009284625.1|EDH8411908.1	1788.65	1
GCA_016417355.1|MBJ4115661.1	1780.92	1
GCF_002066665.1|WP_080172117.1	1780.48	0
GCA_018312735.1|EHN1351120.1	1780.46	0
GCA_004222885.1|EAA8755098.1	1780.28	0
GCF_000487475.1|WP_023241432.1	1779.98	0
GCA_020701135.1|EIL5265760.1	1779.89	1
GCA_007765335.1|ECI2970954.1	1779.56	1
GCA_008450465.1|ECT0909055.1	1779.28	0
GCA_007837515.1|ECJ6779216.1	1779	1
GCA_007765335.1|ECI2970953.1	1778.71	1
GCA_004266895.1|EAB8624749.1	1778.62	0
GCA_007765335.1|ECI2970948.1	1778.58	1
GCA_008535495.1|ECV0767407.1	1778.35	0
GCA_011249035.1|HAF3603905.1	1778.1	0
GCA_008732295.1|ECY3448305.1	1778.1	0
GCF_002064275.1|WP_016245705.1	1777.13	1
GCA_010559555.1|EDT6886594.1	1777.1	1
GCF_016410275.1|WP_198902477.1	1776.83	1
GCA_007379145.1|ECA4137718.1	1776.64	0
GCA_010427805.1|HAE2751683.1	1776.01	0
GCA_007765335.1|ECI2970946.1	1775.84	1
GCA_005527415.1|EAO8183344.1	1775.71	0
GCA_022598215.1|EIZ0353432.1	1775.7	0
GCA_022598215.1|EIZ0353431.1	1775.7	0
GCA_022598215.1|EIZ0353428.1	1775.7	0
GCA_017339075.1|EHF6857080.1	1775.3	1
GCA_022598215.1|EIZ0353422.1	1775.21	0
GCA_011434575.1|EEJ6656772.1	1775.07	0
GCA_003877875.1|MIG81312.1	1774.79	0
GCA_007837515.1|ECJ6779094.1	1774.6	1
GCA_008698425.1|ECX7821334.1	1774.41	1
GCA_007765335.1|ECI2970854.1	1758.3	1
GCA_015439305.1|EGP2185574.1	1758.02	0
GCA_014988905.1|HAO3761222.1	1757.79	1
GCA_022598215.1|EIZ0353410.1	1757.4	0
GCA_008504345.1|ECU3077716.1	1757.36	0
GCA_005728235.1|EAT3775127.1	1757.32	1
GCA_009639135.1|HAB4968999.1	1756.84	1
GCA_006882045.1|EBP7329211.1	1756.79	0
GCA_005982945.1|EAX8819003.1	1756.74	1
GCA_005897085.1|EAW1056380.1	1756.35	0
GCA_015848645.1|EGR9571044.1	1756.26	0
GCA_017489845.1|EHG3751086.1	1756.24	0
GCA_007313055.1|EBY9172045.1	1756.18	1
GCA_007490645.1|ECC6919093.1	1755.47	0
GCA_003890635.1|MJX96546.1	1755.35	0
GCA_013113435.1|EFO7799211.1	1755.22	0
GCA_023438045.1|EJF3166536.1	1754.78	1
GCA_007790535.1|ECI8027267.1	1754.63	1
GCA_014544485.1|EGG0587961.1	1754.4	1
GCA_010972075.1|EEC0647260.1	1754.24	1
GCA_019648935.1|EHY9631992.1	1754.07	1
GCA_009211065.1|EDG8261401.1	1704.39	1
GCA_019648315.1|EHY9493808.1	1704.35	0
GCA_006841525.1|EBO9803652.1	1704.01	1
GCA_021260665.1|EIR4129677.1	1703.08	1
GCA_017927575.1|EHJ7375382.1	1702.82	0
GCA_010749915.1|EDX2370525.1	1702.78	0
GCA_007753075.1|ECI0026457.1	1702.59	0
GCA_006110705.1|EBA7519479.1	1702.23	1
GCA_013445675.1|EFP6156179.1	1701.85	0
GCA_010446755.1|EDR4482679.1	1701.64	1
GCA_006110705.1|EBA7519474.1	1668.18	1
GCA_015252395.1|EGO1766433.1	1668.05	1
GCA_005991745.1|EAY1024502.1	1667.95	1
GCA_006099995.1|EBA5087145.1	1667.62	0
GCF_000603445.1|WP_045720916.1	1667.54	0
GCA_011448255.1|EEJ9527956.1	1667.44	1
GCA_006744565.1|EBM7381822.1	1667.36	1
GCF_002241595.2|WP_024153761.1	1667.32	1
GCA_006471085.1|EBG9808585.1	1667.21	1
GCA_011635435.1|EEN7399055.1	1666.68	0
GCA_015252395.1|EGO1766441.1	1666.67	1
GCA_010643085.1|EDV0881108.1	1666.55	1
GCA_005408365.1|EAM2340920.1	1666.47	0
GCA_005527415.1|EAO8184478.1	1666.15	1
GCA_022617935.1|EIZ2108548.1	1665.6	0
GCA_015252395.1|EGO1766421.1	1665.34	1
GCA_015252395.1|EGO1766440.1	1665.32	1
GCA_017826315.1|EHI7851722.1	1665.25	1
GCF_002241595.2|WP_024153785.1	1665.15	1
GCA_004224705.1|EAA9055345.1	1665.07	0
GCF_002241595.2|WP_024153796.1	1664.9	1
GCA_006110705.1|EBA7519495.1	1664.64	1
GCF_002241595.2|WP_000348307.1	1664.49	1
GCA_015252395.1|EGO1766419.1	1664.37	1
GCA_006630805.1|EBK2050785.1	1664.22	0
GCA_007750015.1|ECH9434910.1	1664.18	0
GCF_002241545.2|WP_258230340.1	1663.91	1
GCA_015252395.1|EGO1766415.1	1663.86	1
GCA_003867575.1|MID20586.1	1663.54	0
GCA_006167005.1|EBB9534416.1	1663.12	0
GCA_010916655.1|EEA8306586.1	1662.98	0
GCF_019248745.1|WP_225906076.1	1662.95	1
GCA_008450465.1|ECT0908946.1	1662.57	1
GCA_006327105.1|EBF1295980.1	1662.47	0
GCA_005933255.1|EAW8218080.1	1662.19	1
GCA_022960095.1|EJB7281059.1	1662.18	0
GCA_005479335.1|EAN8611295.1	1662.16	0
GCA_018501505.1|EHO3157584.1	1662	1
GCA_017806935.1|EHI5330418.1	1585.8	1
GCA_007112705.1|EBU6209217.1	1585.03	0
GCA_006757545.1|EBN0394187.1	1584.88	0
GCA_007826405.1|ECJ5888823.1	1584.85	1
GCA_018455645.1|EHN8947273.1	1584.71	0
GCF_003068865.1|WP_068938190.1	1584.6	1
GCA_005771695.1|EAU3616320.1	1584.46	0
GCA_026167405.1|EKD1432553.1	1584.3	0
GCA_010762395.1|EDX4059853.1	1584.19	0
GCA_005533305.1|EAO9540844.1	1583.7	1
GCA_027976695.1|EKJ2184703.1	1583.09	0
GCA_010532595.1|EDT1982024.1	1582.99	0
GCA_010766175.1|EDX5285910.1	1582.85	0
GCA_023330545.1|EJE6230964.1	1582.73	1
GCA_005970885.1|EAX6578612.1	1582.65	1
GCA_010746335.1|EDX0904387.1	1529.28	1
GCA_018338275.1|QUY71897.1	1528.89	0
GCA_005771695.1|EAU3615694.1	1528.56	0
GCA_005534895.1|EAO9986703.1	1528.52	0
GCA_014756205.1|EGI5344545.1	1528.46	1
GCA_008535495.1|ECV0765721.1	1527.75	0
GCA_013802115.1|EFV3713439.1	1527.73	0
GCA_005533335.1|EAO9543909.1	1527.52	1
GCA_011979745.1|EEU4896212.1	1527.43	1
GCF_000962355.1|WP_045718590.1	1527.32	0
GCA_011713575.1|EEP2353660.1	1527.15	0
GCA_017181935.1|EHD7476013.1	1527.1	0
GCA_023330545.1|EJE6230973.1	1526.9	1
GCA_009032845.1|EDD9163662.1	1526.89	1
GCA_017611045.1|EHH1974088.1	1526.78	0
GCF_003068865.1|WP_058645023.1	1526.58	0
GCA_005500805.1|EAO3633826.1	1526.39	0
GCA_005537935.1|EAP0828878.1	1525.88	1
GCA_010643085.1|EDV0881463.1	1525.48	0
GCA_017906155.1|EHJ5405800.1	1525.07	0
GCF_003052405.1|WP_268865939.1	1524.73	1
GCA_011079145.1|EED3332739.1	1524.73	0
GCA_006008545.1|EAY4772722.1	1524.51	0
GCA_026018885.1|EKB5401127.1	1523.89	1
GCA_006135995.1|EBB2874566.1	1523.72	0
GCA_007790535.1|ECI8027636.1	1523.71	0
GCA_006882385.1|EBP8039877.1	1523.51	1
GCA_022617935.1|EIZ2109025.1	1523.51	1
GCA_016416685.1|MBJ3908595.1	1491.9	1
GCA_020474125.1|EII9131177.1	1491.81	0
GCA_017488085.1|EHG3385662.1	1491.31	0
GCA_014988905.1|HAO3760515.1	1491.21	0
GCA_006865015.1|EBP4342708.1	1491.03	0
GCF_002809245.1|WP_016505030.1	1490.95	1
GCA_021751525.1|HBP9474481.1	1490.67	1
GCA_004270605.1|EAB9751682.1	1490.41	1
GCA_018012815.1|EHK2524134.1	1490.34	1
GCF_003549035.1|WP_118998314.1	1442.97	1
GCA_017141805.1|EHD4217552.1	1442.89	0
GCA_024938885.1|EJS0913064.1	1442.65	1
GCA_009211065.1|EDG8259123.1	1442.55	1
GCA_023494405.1|EJF5648704.1	1442.55	1
GCA_008698865.1|ECX7813594.1	1442.33	0
GCA_006316725.1|EBE8993923.1	1442.12	0
GCA_005436815.1|EAM8686248.1	1442.03	0
GCF_020444575.1|WP_226296220.1	1441.96	1
GCA_006718185.1|EBM1406680.1	1382.14	1
GCA_017845815.1|EHJ0756591.1	1382.02	0
GCA_017873065.1|EHJ3224779.1	1381.83	1
GCA_022617935.1|EIZ2108554.1	1381.53	0
GCA_011979745.1|EEU4897751.1	1381.41	1
GCA_026089655.1|EKC4148771.1	1381.22	1
GCA_022617935.1|EIZ2110425.1	1381.07	0
GCA_007661835.1|ECG4226522.1	1380.63	0
GCA_018565665.1|EHO7309588.1	1379.92	0
GCA_006055935.1|EAZ5715935.1	1379.71	1
GCA_010972075.1|EEC0643653.1	1379.27	0
GCA_020474125.1|EII9131178.1	1379.12	0
GCA_005479335.1|EAN8611318.1	1379.07	0
GCA_007473715.1|ECC3377610.1	1378.78	1
GCF_003137415.1|WP_000913131.1	1354.98	1
GCA_006882045.1|EBP7328994.1	1354.86	0
GCA_017067095.1|EHC5873705.1	1354.75	0
GCA_018030185.1|EHK4329354.1	1354.49	0
GCA_017325685.1|EHF4903464.1	1354.26	0
GCA_006184665.1|EBC3663401.1	1354.18	1
GCA_011707835.1|EEP0972890.1	1354.09	1
GCA_017862075.1|EHJ1772760.1	1353.68	1
GCF_003549935.1|WP_031617482.1	1353.56	0
GCF_002066665.1|WP_080172016.1	1352.86	0
GCA_018524125.1|EHO4507840.1	1352.85	1
GCA_022991745.1|EJC0480559.1	1352.68	1
GCA_005607075.1|EAQ6128963.1	1340	1
GCA_015031375.1|EGL4514308.1	1340	1
GCA_016737635.1|EHA8237362.1	1339.97	1
GCA_017794445.1|EHI2667890.1	1339.84	1
GCA_005537935.1|EAP0828865.1	1339.63	0
GCA_016701035.1|EHA5827334.1	1339.6	0
GCA_003878035.1|MIH11059.1	1339.5	0
GCA_026484685.1|EKE6299515.1	1339.47	0
GCA_006886125.1|EBP8925748.1	1339.46	0
GCF_002241595.2|WP_154706498.1	1339.26	1
GCA_010491455.1|EDS3815870.1	1339.23	0
GCA_014988905.1|HAO3760517.1	1339.05	1
GCA_005771695.1|EAU3615682.1	1338.87	0
GCA_010696495.1|EDW1125691.1	1338.28	1
GCF_001832725.1|WP_139148026.1	1338.14	0
GCA_018561455.1|EHO7256352.1	1337.78	0
GCA_023989035.1|EJJ4309877.1	1337.64	1
GCA_007186845.1|EBV7774233.1	1337.02	0
GCA_016426675.1|MBJ5941868.1	1336.99	0
GCA_010849185.1|EDZ4123723.1	1336.8	1
GCA_005757155.1|EAU0298106.1	1336.17	0
GCA_026076075.1|EKC2480594.1	1335.72	0
GCA_007492605.1|ECC7579142.1	1335.48	1
GCA_017815455.1|EHI6361365.1	1335.24	1
GCA_006316725.1|EBE8993929.1	1276.06	1
GCA_007267585.1|EBX9039240.1	1275.82	0
GCF_001295585.1|WP_071527095.1	1275.73	0
GCA_023330545.1|EJE6228087.1	1275.48	1
GCA_011486445.1|EEK7841964.1	1275.25	0
GCA_026076245.1|EKC2492727.1	1275.18	1
GCA_021751525.1|HBP9474831.1	1274.61	1
GCA_005771695.1|EAU3616244.1	1274.46	0
GCA_017923515.1|EHJ6477845.1	1274.36	0
GCA_005771695.1|EAU3614305.1	1274.34	0
GCF_001832255.2|WP_070788983.1	1274.2	1
GCA_026076075.1|EKC2478199.1	1274.1	0
GCA_008722735.1|ECY2184431.1	1273.95	0
GCA_007271955.1|EBX9587122.1	1273.74	1
GCA_011309355.1|EEH8695847.1	1222.26	1
GCA_007770085.1|ECI3886721.1	1222.25	0
GCA_017242635.1|EHE5449456.1	1222.12	1
GCA_005436815.1|EAM8691176.1	1221.93	0
GCA_007490645.1|ECC6921458.1	1221.87	0
GCA_017826375.1|EHI7784565.1	1221.75	0
GCA_006758105.1|EBN0465853.1	1221.24	1
GCA_016418885.1|MBJ4479186.1	1220.82	1
GCA_016418885.1|MBJ4479189.1	1220.63	1
GCA_005950325.1|EAX1650074.1	1220.38	0
GCA_011086885.1|EED4923313.1	1220.36	0
GCA_005896045.1|EAW0644515.1	1220.35	1
GCA_007838715.1|ECJ7218853.1	1209.09	1
GCF_003064325.1|WP_154708180.1	1208.33	0
GCA_022979975.1|EJB9158255.1	1208.29	0
GCA_027143205.1|EKH0692387.1	1208.28	0
GCA_006882045.1|EBP7326820.1	1207.84	0
GCA_021751525.1|HBP9474470.1	1207.71	1
GCA_007271955.1|EBX9589978.1	1207.29	0
GCA_018015595.1|EHK2736798.1	1207.13	1
GCA_003878455.1|MII81918.1	1206.9	0
GCF_002809245.1|WP_000399445.1	1206.69	1
GCA_001597795.2|QKX97364.1	1206.45	1
GCF_006383935.1|WP_140031805.1	1206.41	0
GCA_014119775.1|HAL5316424.1	1206.16	1
GCA_005771695.1|EAU3616407.1	1206.14	0
GCA_008477705.1|ECT7231140.1	1205.91	0
GCA_008477705.1|ECT7231134.1	1205.85	0
GCF_016785805.1|WP_234921136.1	1205.61	0
GCA_018030185.1|EHK4330818.1	1204.93	1
GCA_005533635.1|EAO9640392.1	1204.55	0
GCA_022991745.1|EJC0481440.1	1204.51	1
GCA_017794445.1|EHI2665433.1	1204.42	1
GCF_015070275.1|WP_227490231.1	1204.35	0
GCA_009549035.1|EDM1055566.1	1204.13	0
GCA_006038495.1|EAZ0886170.1	1204.08	0
GCF_001620795.1|WP_223196638.1	1203.93	0
GCA_010762395.1|EDX4059846.1	1203.67	0
GCA_017815455.1|EHI6359506.1	1203.63	1
GCA_008757795.3|QJU96795.2	1203.52	0
GCA_011979745.1|EEU4896943.1	1203.14	1
GCA_021751525.1|HBP9474463.1	1202.95	0
GCF_003052405.1|WP_197202327.1	1202.92	0
GCA_014915835.1|EGJ7221051.1	1202.63	1
GCA_010711235.1|EDW4440210.1	1202.25	0
GCF_024364885.1|WP_255233286.1	1202.1	1
GCA_010559555.1|EDT6887480.1	1172.24	1
GCA_016426875.1|MBJ5955738.1	1172.06	1
GCA_017108105.1|EHC9773342.1	1172.03	1
GCA_010537555.1|EDT2962074.1	1171.68	0
GCA_006008285.1|EAY4675996.1	1171.35	1
GCA_017815455.1|EHI6360194.1	1171.19	0
GCA_017809135.1|EHI5674743.1	1171.18	0
GCA_016449465.1|EGY0302974.1	1171.11	1
GCA_007429945.1|ECB5568449.1	1170.93	0
GCA_006840585.1|EBO9521072.1	1170.75	0
GCA_007044945.1|EBT2574761.1	1170.12	0
GCA_024626125.1|MCR2499770.1	1170.02	1
GCA_010537555.1|EDT2962017.1	1169.55	1
GCA_007816615.1|ECJ4025858.1	1169.3	0
GCA_016130125.1|EGT7480493.1	1169.28	0
GCA_003867575.1|MID23996.1	1168.94	0
GCA_007469655.1|ECC2897925.1	1168.85	0
GCA_005698515.1|EAS6895327.1	1168.73	1
GCA_022617935.1|EIZ2108565.1	1168.7	0
GCA_009623555.1|HAB1920497.1	1168.6	1
GCA_028547295.1|EKL8628411.1	1168.57	0
GCF_003242785.1|WP_258391518.1	1168.4	0
GCA_010687225.1|EDV5904946.1	1167.79	0
GCA_007549235.1|ECE0875885.1	1167.75	0
GCA_023330545.1|EJE6229555.1	1167.68	1
GCA_007840475.1|ECJ7744894.1	1167.64	1
GCA_017269595.1|EHE8977903.1	1167.61	0
GCA_027239465.1|HDC2545069.1	1167.42	0
GCA_007743215.1|ECH8263962.1	1167.41	0
GCA_006015275.1|EAY6102223.1	1167.02	0
GCA_016418885.1|MBJ4479908.1	1166.68	1
GCA_011979745.1|EEU4895301.1	1166.29	1
GCA_017604025.1|EHH1193876.1	1165.75	1
GCA_007186845.1|EBV7777289.1	1165.65	0
GCA_007186845.1|EBV7777286.1	1165.56	0
GCA_017923515.1|EHJ6480548.1	1165.3	1
GCA_014988905.1|HAO3760789.1	1164.75	0
GCA_023531355.1|EJG3127739.1	1164.73	0
GCA_007826405.1|ECJ5889231.1	1164.52	0
GCA_017845815.1|EHJ0755158.1	1164.42	0
GCA_006023755.1|EAY8151950.1	1164.3	0
GCA_007864265.1|ECK1482982.1	1164.11	1
GCA_004266895.1|EAB8626058.1	1164.01	1
GCA_010455255.1|EDR6201007.1	1163.88	1
GCA_008697145.1|ECX7704830.1	1141.97	1
GCA_010567545.1|EDT9162478.1	1141.82	0
GCA_006316385.1|EBE8948881.1	1141.81	0
GCA_017528845.1|EHG6221130.1	1141.79	1
GCA_010914155.1|EEA7884464.1	1141.74	0
GCA_006008685.1|EAY4784268.1	1141.55	1
GCA_013445675.1|EFP6158939.1	1141.02	0
GCA_017242635.1|EHE5451754.1	1140.96	1
GCA_017339075.1|EHF6859304.1	1140.84	1
GCA_017214515.1|EHE0999563.1	1140.67	0
GCA_026090535.1|EKC4347139.1	1140.65	0
GCA_017019915.1|EHB9835242.1	1139.95	0
GCF_003068865.1|WP_070812866.1	1139.82	0
GCA_010559555.1|EDT6886481.1	1139.53	0
GCF_023017175.1|WP_247238537.1	1139.44	1
GCF_019249005.1|WP_001324988.1	1139.4	0
GCA_006985545.1|EBS0623379.1	1139.14	0
GCA_008005545.1|ECM1978347.1	1139.11	0
GCA_023330545.1|EJE6228395.1	1139.05	1
GCA_013497935.1|EFQ4884697.1	1138.88	0
GCA_026090535.1|EKC4346886.1	1138.35	1
GCA_011086885.1|EED4922379.1	1138.21	0
GCA_005762495.1|EAU1443670.1	1138.17	0
GCA_017803415.1|EHI4418723.1	1137.93	1
GCA_007790075.1|ECI7828124.1	1137.3	0
GCA_019357635.1|EHV2220906.1	1137.07	0
GCA_017832735.1|EHI8983591.1	1136.99	1
GCA_007268985.1|EBX8421729.1	1136.56	0
GCA_011617285.1|EEN3670276.1	1136.19	0
GCA_005771695.1|EAU3615485.1	1136.18	0
GCA_007552615.1|ECE1532768.1	1136.13	1
GCF_003691385.1|WP_058901167.1	1134.77	1
GCA_010559555.1|EDT6888529.1	1134.61	0
GCA_008046875.1|ECM7483105.1	1134.3	0
GCA_006718185.1|EBM1406679.1	1134.27	1
GCA_006286655.1|EBE2443267.1	1134.25	1
GCA_018355305.1|EHN3106342.1	1134.07	0
GCA_007186845.1|EBV7775730.1	1134.05	0
GCA_011707835.1|EEP0974369.1	1132.97	0
GCA_006316725.1|EBE8991435.1	1132.83	1
GCA_005439055.1|EAM9150479.1	1132.82	0
GCA_025402195.1|EJW2128953.1	1132.73	1
GCA_006888585.1|EBP9465237.1	1132.7	0
GCA_008535495.1|ECV0766638.1	1132.59	0
GCA_017980085.1|EHK1092699.1	1132.4	0
GCF_003199455.1|WP_061587836.1	1131.89	1
GCA_017845815.1|EHJ0756592.1	1131.25	0
GCA_008698425.1|ECX7817830.1	1131.23	1
GCA_010555325.1|EDT6781472.1	1120.18	1
GCA_011301235.1|EEH7461025.1	1120.03	1
GCA_010392125.1|EDQ2967780.1	1120.01	0
GCA_005607275.1|EAQ6193476.1	1119.99	1
GCA_005607275.1|EAQ6193459.1	1119.94	0
GCA_005607275.1|EAQ6193462.1	1119.81	1
GCA_017108405.1|EHC9803529.1	1119.8	1
GCA_005607275.1|EAQ6193451.1	1119.74	1
GCA_010559555.1|EDT6884899.1	1119.71	0
GCA_018079145.1|EHK8783701.1	1119.68	0
GCA_017193875.1|EHD9028649.1	1119.26	0
GCA_018190035.1|EHL9944190.1	1119.14	0
GCA_006184665.1|EBC3666495.1	1119.04	1
GCA_008408305.1|ECS2680278.1	1119.02	1
GCA_010700025.1|EDW1730112.1	1100.4	1
GCA_006184665.1|EBC3664063.1	1100.34	0
GCA_006087415.1|EBA2335436.1	1100.23	0
GCA_018015595.1|EHK2737074.1	1100.21	0
GCA_008118005.1|ECO1612340.1	1099.9	0
GCA_010422645.1|EDQ9671137.1	1099.69	1
GCA_029225605.1|WEB87742.1	1099.45	1
GCA_015248495.1|EGO0954310.1	1099.41	1
GCA_006934575.1|EBQ9899145.1	1099.3	0
GCA_003870655.1|MII87137.1	1099.19	0
GCA_011170775.1|EEF2249340.1	1099.14	1
GCA_007837515.1|ECJ6774808.1	1098.84	1
GCF_016863855.1|WP_045717025.1	1098.39	0
GCA_007864265.1|ECK1481752.1	1098.02	1
GCF_003068865.1|WP_024799064.1	1097.94	0
GCA_017844695.1|EHJ0559661.1	1097.65	0
GCA_017577165.1|EHG9002113.1	1097.18	0
GCA_006184665.1|EBC3667286.1	1097.03	0
GCA_010914155.1|EEA7880684.1	1096.99	1
GCA_021534795.1|EIT6949840.1	1096.74	1
GCA_017909115.1|EHJ5966899.1	1090.79	1
GCA_005607275.1|EAQ6197062.1	1090.72	1
GCA_005771695.1|EAU3612873.1	1090.34	0
GCA_018190035.1|EHL9943086.1	1090.16	1
GCA_010441015.1|EDR3048816.1	1089.87	0
GCA_018190035.1|EHL9943091.1	1089.78	1
GCA_017845815.1|EHJ0755818.1	1089.71	0
GCA_025402195.1|EJW2129141.1	1089.48	1
GCA_018190035.1|EHL9943087.1	1089.45	1
GCA_006110705.1|EBA7518385.1	1089.36	1
GCA_010555185.1|EDT6764445.1	1089.23	0
GCF_019173605.1|WP_218202853.1	1089.22	0
GCA_007564085.1|ECE2890364.1	1088.89	0
GCA_017878145.1|EHJ3658468.1	1088.75	1
GCA_016563185.1|EGZ3992231.1	1088.59	0
GCA_008450465.1|ECT0905678.1	1088.06	0
GCF_002241595.2|WP_020437637.1	1087.58	0
GCA_007766925.1|ECI3140904.1	1087.53	1
GCA_011979745.1|EEU4897186.1	1081.9	1
GCA_017488225.1|EHG3419976.1	1081.82	1
GCA_016418885.1|MBJ4479890.1	1081.73	1
GCA_007485365.1|ECC6046546.1	1081.01	0
GCA_011558675.1|EEM2270772.1	1080.89	0
GCA_008157085.1|ECO6173024.1	1080.82	0
GCA_011486445.1|EEK7841891.1	1080.73	0
GCA_018190035.1|EHL9943093.1	1080.6	1
GCA_018190035.1|EHL9943095.1	1080.51	1
GCA_018190035.1|EHL9943098.1	1080.2	1
GCA_006184665.1|EBC3663402.1	1077.66	1
GCA_026091795.1|EKC4628315.1	1076.9	1
GCF_003052405.1|WP_085346477.1	1076.55	1
GCA_022418215.1|EIX8205441.1	1076.51	0
GCA_017906155.1|EHJ5404280.1	1076.13	0
GCA_018190035.1|EHL9943669.1	1075.6	0
GCA_011309355.1|EEH8696874.1	1075.51	1
GCA_018565665.1|EHO7309605.1	1075.42	0
GCA_015869085.1|EGS2953148.1	1075.37	0
GCA_023223355.1|EJD9067279.1	1075.28	1
GCF_001243305.1|WP_262832372.1	1075.13	0
GCA_005762095.1|EAU1338019.1	1075.08	0
GCA_007765335.1|ECI2969010.1	1074.86	1
GCA_023330545.1|EJE6228088.1	1028.25	1
GCA_018030185.1|EHK4330795.1	1028.21	0
GCA_010574345.1|EDU0443484.1	1028.18	0
GCA_017832435.1|EHI8953363.1	1027.99	1
GCA_004226265.1|EAA9371123.1	1027.81	0
GCA_010749335.1|EDX2264902.1	1027.33	0
GCA_006184665.1|EBC3666299.1	1027	1
GCA_023988115.1|EJJ4107246.1	1026.87	0
GCF_001245195.1|WP_262875608.1	1026.75	0
GCA_005631075.1|EAR1629866.1	1026.27	1
GCA_023495885.1|EJF5919561.1	1026.18	0
GCA_005537935.1|EAP0828888.1	1026.06	1
GCA_006135995.1|EBB2872512.1	1025.96	1
GCA_006135995.1|EBB2872513.1	1020.41	1
GCA_018391635.1|EHN4841969.1	1020.02	1
GCA_023169465.1|HCB5974279.1	1019.28	1
GCA_005759435.1|EAU0755635.1	1019.05	0
GCA_026076245.1|EKC2495324.1	1018.99	1
GCA_017798985.1|EHI3454572.1	1018.88	0
GCA_007490605.1|ECC7100133.1	1018.62	0
GCA_015863395.1|HAS9356812.1	1018.58	1
GCA_006811345.1|EBO2937249.1	1018.52	1
GCA_005499965.1|EAO3756051.1	1018.32	1
GCA_023609775.1|MCL9334582.1	1018.29	0
GCA_006029935.1|EAY9519879.1	1018.24	1
GCA_011979745.1|EEU4896937.1	1018.03	0
GCA_023987175.1|EJJ3957646.1	1017.96	0
GCA_017944985.1|EHJ8504724.1	1017.92	0
GCF_019173605.1|WP_071651017.1	1017.78	1
GCA_020453915.1|EII6188982.1	1017.26	1
GCA_005533635.1|EAO9641742.1	1017.2	0
GCF_016652635.1|WP_031625002.1	1017.18	1
GCF_012028095.1|WP_245190437.1	1017.17	0
GCF_019173605.1|WP_218202925.1	1016.69	0
GCA_018117825.1|EHL4895179.1	1016.32	1
GCA_008695165.1|ECX7071981.1	1016.26	1
GCA_016420975.1|MBJ4995246.1	1015.98	0
GCA_007400225.1|ECA8747897.1	1015.56	0
GCA_018013175.1|EHK2566075.1	1015.4	0
GCA_007765335.1|ECI2968361.1	1014.95	1
GCA_013497935.1|EFQ4881412.1	1014.89	0
GCA_017829135.1|EHI8474709.1	1014.89	1
GCA_003867575.1|MID22936.1	1014.51	0
GCA_006866935.1|EBP4576325.1	1014.24	0
GCA_005607075.1|EAQ6131523.1	1014.08	1
GCA_011558675.1|EEM2269814.1	971.153	1
GCA_026107795.1|EKC7525977.1	970.847	0
GCA_011979745.1|EEU4895378.1	970.59	1
GCA_008893515.1|EDB2162323.1	969.498	0
GCA_014988905.1|HAO3761274.1	969.417	1
GCA_013761925.1|EFU6169507.1	969.266	0
GCA_017845815.1|EHJ0757311.1	968.851	0
GCF_016864955.1|WP_239006675.1	968.828	0
GCA_015881365.1|HAT0136851.1	968.535	1
GCA_005488645.1|EAO0956338.1	968.526	1
GCA_014523925.1|EGF7853053.1	968.442	1
GCA_015031935.1|EGL4864235.1	968.272	0
GCA_011079265.1|EED3228157.1	968.177	0
GCF_002241595.2|WP_001643404.1	968.079	1
GCA_007226735.1|EBW8074663.1	953.975	1
GCA_006009545.1|EAY5145626.1	953.615	0
GCA_005771695.1|EAU3613469.1	953.438	0
GCA_009628255.1|HAB2513582.1	953.419	1
GCA_017219595.1|EHE1196222.1	952.958	1
GCA_026076435.1|EKC2597097.1	952.876	0
GCA_007750015.1|ECH9432918.1	952.416	1
GCA_007864265.1|ECK1482987.1	951.923	0
GCF_003598745.1|WP_223195090.1	951.888	0
GCF_002064135.1|WP_223201748.1	951.506	1
GCA_007864265.1|ECK1481753.1	951.451	1
GCA_011979745.1|EEU4896445.1	951.402	1
GCA_017809135.1|EHI5676401.1	938.731	1
GCA_006316725.1|EBE8993164.1	938.628	1
GCA_008697085.1|ECX7573860.1	938.541	1
GCA_006316725.1|EBE8993175.1	938.541	1
GCA_017844915.1|MBP1522916.1	938.458	0
GCA_005535215.1|EAO9851761.1	938.383	1
GCA_010780095.1|EDX7754518.1	938.111	0
GCA_010762395.1|EDX4059850.1	937.905	1
GCA_011486445.1|EEK7841361.1	937.853	0
GCF_003064945.1|WP_134964607.1	937.752	0
GCA_016417365.1|MBJ4125454.1	937.546	1
GCA_010210285.1|HAD2070015.1	923.675	1
GCF_019402485.1|WP_165723226.1	923.368	0
GCA_016724925.1|EHA6449831.1	923.255	0
GCF_012272535.1|WP_202611506.1	922.979	0
GCA_011239535.1|EEG5547163.1	922.866	1
GCA_006316725.1|EBE8993170.1	922.817	1
GCA_005535215.1|EAO9851760.1	922.768	1
GCA_005941625.1|EAW9557988.1	922.394	1
GCA_017844235.1|EHJ0490610.1	922.291	0
GCA_006316725.1|EBE8993173.1	922.281	1
GCA_008119425.1|ECO1861085.1	922.234	0
GCF_019173605.1|WP_219997125.1	922.12	1
GCA_005899225.1|EAW1318878.1	910.503	1
GCA_007549235.1|ECE0875389.1	910.427	0
GCA_017067095.1|EHC5873703.1	910.273	0
GCA_005771695.1|EAU3612372.1	909.567	0
GCA_010755415.1|EDX3658954.1	909.312	1
GCA_006089215.1|EBA2748732.1	909.263	0
GCA_020453555.1|EII6109942.1	909.239	0
GCA_006866935.1|EBP4576324.1	908.931	0
GCF_002066665.1|WP_080171661.1	908.826	1
GCF_019248905.1|WP_139387266.1	908.702	0
GCA_007790535.1|ECI8027204.1	908.093	1
GCA_005911985.1|EAW4270573.1	908.024	1
GCA_008843455.1|EDA1231249.1	907.828	0
GCA_005631615.1|EAR1832746.1	907.258	1
GCA_013875025.1|EFW6031982.1	881.204	1
GCA_006135995.1|EBB2872298.1	880.954	1
GCA_019300455.1|EHU6180264.1	880.104	1
GCF_003548995.1|WP_119002225.1	880.07	0
GCA_007490645.1|ECC6918461.1	879.991	1
GCA_010700225.1|EDW1641005.1	879.565	0
GCA_017861695.1|EHJ1676405.1	879.473	1
GCA_017832735.1|EHI8983208.1	879.385	0
GCF_003581095.1|WP_259343293.1	879.343	1
GCA_017489525.1|EHG3718596.1	802.669	1
GCA_024883215.1|EJR2560663.1	802.566	0
GCA_006268855.1|EBD8323897.1	802.42	0
GCA_008027475.1|ECM5083437.1	802.136	1
GCA_005987425.1|EAX9874736.1	802.059	0
GCA_007790995.1|ECI8165017.1	801.981	0
GCA_017603805.1|EHH1129634.1	801.502	0
GCF_001241225.1|WP_223172983.1	801.159	1
GCA_019648315.1|EHY9492094.1	801.094	1
GCA_017118685.1|EHD0978682.1	801.057	0
GCA_023332625.1|EJE6619996.1	800.965	1
GCA_005959225.1|EAX3524519.1	800.728	0
GCA_017825195.1|EHI7503652.1	800.262	1
GCF_019173605.1|WP_218201760.1	799.528	0
GCA_006866935.1|EBP4573458.1	799.429	0
GCA_006268855.1|EBD8323905.1	799.333	0
GCA_014988905.1|HAO3756842.1	798.783	1
GCF_019173605.1|WP_225911934.1	607.377	1
GCA_010680245.1|EDV9708020.1	607.15	0
GCA_011979745.1|EEU4894055.1	607.085	1
GCA_017219595.1|EHE1193445.1	606.964	0
GCA_006090395.1|EBA2998073.1	606.423	1
GCA_005698415.1|EAS6881190.1	605.958	0
GCA_023496765.1|EJF6007603.1	605.848	0
GCA_005771695.1|EAU3612474.1	605.784	0
GCA_004223005.1|EAA8875489.1	605.488	0
GCA_011979745.1|EEU4894476.1	605.369	1
GCA_010665825.1|EDV5273620.1	605.206	0
GCF_016863745.1|WP_239004302.1	605.174	1
GCA_011979745.1|EEU4894480.1	605.134	1
GCA_005536495.1|EAP0276978.1	605.105	1
GCA_007861645.2|UAI02927.1	444.758	1
GCA_006017555.1|EAY6697640.1	444.64	0
GCA_019708115.1|EHZ5320380.1	444.583	0
GCF_001951385.1|WP_052043301.1	444.488	0
GCA_027847875.1|EKI7713949.1	444.3	1
GCA_017923795.1|EHJ6519527.1	444.108	1
GCA_015031375.1|EGL4515641.1	444.074	0
GCF_016917695.1|WP_205302236.1	443.279	0
GCA_018114925.1|EHL4321736.1	443.267	1
GCA_014365065.1|EGD3340225.1	443.113	0
GCA_017214515.1|EHE0998106.1	443.058	0
GCA_006135995.1|EBB2872749.1	442.934	0
GCA_023222615.1|EJD8897485.1	442.858	0
GCA_023609185.1|MCL9203233.1	442.683	1
GCA_015252395.1|EGO1762933.1	442.253	1
GCA_004273045.1|EAC0620322.1	441.895	0
GCA_018524125.1|EHO4506771.1	441.821	1
GCA_009412875.2|EGG4014505.1	441.626	0
GCF_015024955.1|WP_193581273.1	441.58	0
GCA_011239875.1|EEG5828473.1	441.252	1
GCA_011979745.1|EEU4893507.1	-511.635	1
GCA_003867575.1|MID23944.1	-511.875	0
GCA_005771695.1|EAU3614472.1	-511.973	0
GCA_010391665.1|EDQ2836353.1	-512.18	0
GCA_011979745.1|EEU4893498.1	-512.365	1
GCA_011979745.1|EEU4893500.1	-512.456	1
GCA_011979745.1|EEU4893501.1	-512.501	1
GCA_011979745.1|EEU4893504.1	-512.595	1
GCA_006901985.1|EBQ2478934.1	-512.712	0
GCA_025401775.1|EJW2000705.1	-512.756	0
GCA_011979745.1|EEU4893503.1	-512.928	1
GCA_006879565.1|EBP7909308.1	-512.949	0
GCA_008491545.1|ECU0283059.1	-513.019	1
GCA_008697145.1|ECX7705727.1	-589.678	1
GCA_011979745.1|EEU4894726.1	-590.04	0
GCA_007186845.1|EBV7774257.1	-590.585	0
GCF_020444575.1|WP_226311791.1	-590.591	0
GCA_011979745.1|EEU4894593.1	-590.621	0
GCA_005897505.1|EAW0859455.1	-590.775	1
GCA_004174495.1|EAA3386073.1	-590.965	0
GCA_006865015.1|EBP4342202.1	-591.599	0
GCA_008616215.1|ECW6738788.1	-591.616	0
GCA_011979745.1|EEU4894691.1	-591.626	1
GCA_007490605.1|ECC7099258.1	-591.626	0
GCA_011979745.1|EEU4894690.1	-591.771	1
GCA_009641015.1|HAB5395099.1	-592.124	1
GCA_006092035.1|EBA3326041.1	-592.16	0
GCA_005677155.1|EAS2040914.1	-592.293	0
GCA_011979745.1|EEU4894688.1	-592.329	1
GCA_010555325.1|EDT6782747.1	-592.563	0
GCA_014988905.1|HAO3757312.1	-592.835	0
GCF_004310515.1|WP_234300081.1	-592.943	0
GCA_006135995.1|EBB2873455.1	-593.288	0
GCA_026076435.1|EKC2593810.1	-593.348	1
GCA_011979745.1|EEU4893783.1	-783.208	1
GCA_016541965.1|EGY8940073.1	-783.224	1
GCA_011979745.1|EEU4893779.1	-783.237	1
GCA_011979745.1|EEU4893782.1	-783.273	1
GCF_020444575.1|WP_264165344.1	-783.282	1
GCA_006854145.1|EBP2128886.1	-783.3	0
GCA_005533335.1|EAO9545660.1	-783.425	0
GCA_011979745.1|EEU4893784.1	-783.475	1
GCF_003137415.1|WP_001452559.1	-817.216	1
GCA_006866935.1|EBP4573705.1	-817.222	0
GCF_019173605.1|WP_225912089.1	-817.324	1
GCA_006135995.1|EBB2872002.1	-817.42	1
GCA_007181765.1|EBV6849765.1	-817.49	0
GCA_006268855.1|EBD8323914.1	-817.553	1
GCA_007790535.1|ECI8023416.1	-817.701	0
GCA_016737635.1|EHA8237111.1	-817.98	0
GCF_001620795.1|WP_023231598.1	-818.01	0
GCA_021400415.1|EIS7142287.1	-818.444	0
GCA_006340325.1|EBF3880081.1	-818.516	1
GCA_011979745.1|EEU4896435.1	-909.581	1
GCA_006519555.1|EBH8127686.1	-909.588	0
GCA_007605855.1|ECF2366358.1	-910.055	0
GCA_003873375.1|MIR71642.1	-910.245	0
GCA_006898925.1|EBQ1927767.1	-910.499	0
GCA_023223355.1|EJD9068569.1	-910.635	1
GCA_011101035.1|EED8106518.1	-910.657	0
GCA_017494245.1|EHG4587702.1	-910.674	1
GCA_010643085.1|EDV0880060.1	-910.875	0
GCA_006593545.1|EBJ3134874.1	-910.941	1
GCA_017242635.1|EHE5453367.1	-911.086	0
GCA_007750235.1|ECH9403526.1	-911.591	0
GCA_006990725.1|EBS1294166.1	-911.697	0
GCA_009316235.1|EDI2368311.1	-912.31	1
GCF_001832725.1|WP_070803967.1	-912.403	1
GCA_005982945.1|EAX8816230.1	-912.427	1
GCA_010645865.1|EDV1414144.1	-915.284	1
GCA_019648315.1|EHY9492092.1	-915.642	1
GCA_007837515.1|ECJ6776337.1	-915.686	1
GCA_017906155.1|EHJ5404007.1	-915.996	0
GCA_006681545.1|EBL3323746.1	-916.613	1
GCA_025402135.1|EJW2098443.1	-916.781	0
GCA_006810325.1|EBO2604242.1	-916.891	0
GCA_004221605.1|EAA8352005.1	-917.057	0
GCA_010914755.1|EEA7993694.1	-917.059	1
GCA_025229275.1|EJV0479039.1	-917.078	0
GCA_007790535.1|ECI8027051.1	-917.245	0
GCA_010371905.1|EDP9408798.1	-917.442	0
GCA_014988905.1|HAO3758565.1	-917.484	1
GCA_005771695.1|EAU3615278.1	-917.562	0
GCA_018876035.1|EHQ1840954.1	-917.673	0
GCA_005667835.1|EAR9143776.1	-917.888	0
GCA_015863395.1|HAS9356996.1	-918.062	0
GCA_014988905.1|HAO3759627.1	-918.183	1
GCA_016976675.1|EHB5155133.1	-918.838	0
GCA_006008685.1|EAY4781702.1	-919.064	0
GCA_010701895.1|EDW1972224.1	-919.2	0
GCF_002031705.1|WP_239698581.1	-919.283	0
GCF_000487475.1|WP_023241394.1	-919.301	1
GCA_010687225.1|EDV5906419.1	-919.844	1
GCA_006090395.1|EBA2996230.1	-920.2	0
GCA_017906155.1|EHJ5404310.1	-920.44	1
GCA_016420725.1|MBJ4926026.1	-920.848	0
GCA_007790535.1|ECI8023411.1	-920.9	0
GCA_010793535.1|EDY0682794.1	-921.018	1
GCA_003867575.1|MID20993.1	-921.029	1
GCA_008760695.1|ECY8988043.1	-945.565	1
GCA_011979745.1|EEU4894053.1	-945.706	1
GCA_006990405.1|EBS1368527.1	-945.74	0
GCA_010665825.1|EDV5273672.1	-946.171	1
GCF_003071045.1|WP_108415246.1	-946.401	0
GCA_005771695.1|EAU3615647.1	-946.412	0
GCF_019173605.1|WP_023176257.1	-946.76	0
GCA_006676365.1|EBL2249857.1	-947.142	0
GCA_006676365.1|EBL2249858.1	-947.143	0
GCF_002200675.1|WP_023994194.1	-947.189	1
GCA_017242635.1|EHE5451341.1	-947.272	1
GCA_004191175.1|EAA7241623.1	-947.292	0
GCA_010665825.1|EDV5273673.1	-947.426	1
GCA_018079545.1|EHK8789476.1	-947.856	0
GCA_017845815.1|EHJ0755046.1	-947.941	0
GCA_023071475.1|HCB4527744.1	-948.341	0
GCA_010749335.1|EDX2264935.1	-948.346	0
GCA_006316725.1|EBE8991945.1	-948.694	1
GCA_008200125.1|ECP4588428.1	-948.704	1
GCA_006316725.1|EBE8991946.1	-948.72	1
GCA_006316725.1|EBE8991947.1	-948.766	1
GCA_011093825.1|EED6372319.1	-948.793	0
GCF_003071045.1|WP_108415244.1	-949.043	0
GCA_005931655.1|EAW7777026.1	-949.078	1
GCA_005931655.1|EAW7777027.1	-949.078	1
GCA_011713575.1|EEP2353655.1	-950.413	1
GCA_025103505.1|EJT7752967.1	-950.554	0
GCF_006849305.1|WP_220572004.1	-950.592	0
GCA_017798985.1|EHI3456192.1	-951.377	0
GCA_018565665.1|EHO7309639.1	-951.767	1
GCA_011979745.1|EEU4896437.1	-952.038	1
GCA_017522485.1|EHG5858431.1	-952.262	1
GCA_005535215.1|EAO9851759.1	-952.315	1
GCA_006316725.1|EBE8993169.1	-952.34	1
GCA_007834015.1|ECJ6055016.1	-952.36	1
GCF_001535125.1|WP_252990312.1	-952.377	0
GCA_007823265.1|ECJ5182156.1	-952.45	0
GCF_003945925.1|WP_125541628.1	-952.463	0
GCA_017566465.1|EHG7508287.1	-952.796	1
GCF_016863745.1|WP_239004252.1	-956.735	1
GCA_005439715.1|EAM9548136.1	-956.759	1
GCA_017944985.1|EHJ8504947.1	-956.767	0
GCA_005607075.1|EAQ6128996.1	-956.783	1
GCA_011239875.1|EEG5828713.1	-956.839	1
GCA_023610125.1|MCL9464617.1	-957.062	0
GCA_018859665.1|EHP9583930.1	-957.145	1
GCA_011979745.1|EEU4896749.1	-967.511	1
GCF_004768665.1|WP_245150224.1	-967.537	1
GCA_005771695.1|EAU3613869.1	-967.573	0
GCA_005991745.1|EAY1024477.1	-968.103	0
GCA_010496875.1|EDS5035191.1	-968.323	1
GCA_027237485.1|HDC2133747.1	-968.769	0
GCA_018565665.1|EHO7309613.1	-968.79	0
GCA_009433615.1|EDK2458803.1	-968.794	0
GCA_006135995.1|EBB2874780.1	-968.958	1
GCA_017325345.1|EHF4788492.1	-968.991	1
GCA_018565665.1|EHO7309611.1	-969.129	1
GCA_010706005.1|EDW2789300.1	-969.244	0
GCA_008115785.1|ECO1427648.1	-969.455	0
GCA_024119135.1|EJK4336534.1	-969.673	1
GCA_015031375.1|EGL4514264.1	-969.86	0
GCA_018876035.1|EHQ1843470.1	-969.867	1
GCA_007687965.1|ECG7009838.1	-969.883	0
GCA_027239925.1|HDC2636427.1	-969.922	0
GCA_022617935.1|EIZ2110878.1	-970.178	0
GCA_006030055.1|EAY9538328.1	-970.27	0
GCA_017325345.1|EHF4788504.1	-971.148	1
GCA_021143585.1|HBM1483246.1	-971.636	0
GCA_021534795.1|EIT6949867.1	-971.724	0
GCA_005966945.1|EAX5319550.1	-971.786	0
GCA_005771695.1|EAU3615294.1	-971.917	0
GCA_007428825.1|ECB5517365.1	-971.946	1
GCA_018012815.1|EHK2524936.1	-975.985	1
GCA_011309355.1|EEH8696883.1	-976.062	1
GCA_023496765.1|EJF6007469.1	-976.262	1
GCA_017922995.1|EHJ6355408.1	-976.288	0
GCA_007429945.1|ECB5565431.1	-976.608	0
GCA_011309355.1|EEH8696871.1	-976.615	1
GCA_006985265.1|EBS0373334.1	-976.918	0
GCA_007664185.1|ECG4916530.1	-977.323	1
GCF_001951385.1|WP_021553401.1	-977.369	0
GCA_010972075.1|EEC0645468.1	-977.51	0
GCA_010496875.1|EDS5037474.1	-978.191	0
GCA_006316725.1|EBE8993172.1	-978.493	0
GCA_017815455.1|EHI6362132.1	-978.535	1
GCA_006008285.1|EAY4676056.1	-978.761	0
GCA_016563285.1|EGZ4011615.1	-979.537	1
GCA_011256475.1|EEG8978805.1	-979.545	1
GCA_006316725.1|EBE8993922.1	-983.924	1
GCA_006316725.1|EBE8993927.1	-983.932	1
GCF_003069125.1|WP_023230307.1	-983.933	1
GCA_007646195.1|ECG1248969.1	-984.201	0
GCA_016564545.1|EGZ4349675.1	-984.266	0
GCA_007659145.1|ECG3387709.1	-984.408	0
GCA_006866935.1|EBP4574226.1	-984.617	0
GCA_005533335.1|EAO9548162.1	-984.849	0
GCA_028512375.1|EKL4838530.1	-985.485	1
GCA_011979745.1|EEU4896747.1	-985.534	1
GCA_018033665.1|EHK4823099.1	-985.801	1
GCA_011708035.1|EEP1041023.1	-985.839	0
GCA_005456275.1|EAN3247139.1	-985.893	0
GCA_023987295.1|EJJ3918701.1	-985.954	1
GCA_006135995.1|EBB2872515.1	-990.257	1
GCA_005401345.1|EAM1152028.1	-990.35	0
GCA_023330545.1|EJE6228446.1	-990.395	1
GCA_016564545.1|EGZ4350130.1	-990.594	0
GCA_006866935.1|EBP4577015.1	-990.728	0
GCA_008601385.1|ECW3056324.1	-990.912	1
GCA_018115875.1|EHL4535612.1	-990.915	1
GCA_011609625.1|EEN1772228.1	-990.992	0
GCA_006876865.1|EBP6713958.1	-991.048	0
GCA_010745915.1|EDX0900075.1	-991.127	0
GCA_010855665.1|EDZ5378228.1	-991.596	0
GCA_014758665.1|EGI6070775.1	-991.635	0
GCA_006316725.1|EBE8993161.1	-991.65	1
GCF_003069125.1|WP_024149055.1	-991.667	1
GCA_017361665.1|EHF9329504.1	-991.674	1
GCA_011002495.1|EEC5248753.1	-991.718	1
GCA_011002495.1|EEC5248754.1	-991.719	1
GCA_011002495.1|EEC5248755.1	-991.743	1
GCA_006316725.1|EBE8993163.1	-991.752	1
GCA_020996535.1|EIO7670026.1	-991.764	1
GCF_001832255.2|WP_240495693.1	-991.849	1
GCA_017791365.1|EHI1888633.1	-991.964	1
GCA_006316725.1|EBE8993154.1	-992.278	1
GCA_018888135.1|EHQ2192186.1	-992.348	0
GCA_011240815.1|EEG6275636.1	-992.66	0
GCA_010459405.1|EDR7301331.1	-992.747	0
GCF_000748785.1|WP_239651001.1	-992.921	0
GCA_006316725.1|EBE8993926.1	-993.012	1
GCA_026364575.1|EKE2805420.1	-993.186	0
GCA_017845815.1|EHJ0755401.1	-993.41	0
GCF_019173605.1|WP_225911929.1	-993.443	1
GCF_003068865.1|WP_024131287.1	-1012.15	1
GCA_006043495.1|EAZ2073821.1	-1012.23	1
GCA_011270835.1|EEH1874248.1	-1012.51	1
GCA_024119855.1|EJK4504710.1	-1012.63	1
GCA_026076435.1|EKC2597946.1	-1012.72	0
GCF_002200575.1|WP_012124620.1	-1012.85	1
GCA_004191175.1|EAA7242801.1	-1013.02	0
GCA_007612935.1|ECF4184059.1	-1013.33	0
GCA_005527415.1|EAO8179415.1	-1013.8	0
GCF_002107585.1|WP_085408807.1	-1013.87	1
GCF_001247275.1|WP_234445553.1	-1014.12	0
GCF_003064825.1|WP_134960583.1	-1014.73	1
GCA_006873745.1|EBP5753678.1	-1015	0
GCA_005607275.1|EAQ6193461.1	-1015.02	1
GCA_007490645.1|ECC6920307.1	-1015.3	0
GCA_006021275.1|EAY7910394.1	-1015.37	0
GCA_006105475.1|EBA6360133.1	-1016.1	0
GCA_005500805.1|EAO3633000.1	-1016.21	1
GCA_010439075.1|EDR2881172.1	-1016.49	1
GCA_005435995.1|EAM8348642.1	-1041.93	1
GCA_010710415.1|EDW3819631.1	-1042.33	1
GCA_006866935.1|EBP4576327.1	-1042.34	1
GCF_003428205.1|WP_172575461.1	-1042.5	0
GCA_017486265.1|EHG2952703.1	-1042.55	1
GCA_008535495.1|ECV0766615.1	-1042.71	0
GCA_023732205.1|EJH7535621.1	-1042.89	0
GCA_008450465.1|ECT0909271.1	-1043.7	0
GCF_002241455.2|WP_256864217.1	-1043.91	1
GCA_023610125.1|MCL9467431.1	-1044.17	0
GCA_006135995.1|EBB2872722.1	-1044.25	1
GCF_001832725.1|WP_070803851.1	-1087.99	1
GCA_021523795.1|EIT5957053.1	-1088.16	1
GCA_017845815.1|EHJ0754585.1	-1088.17	0
GCA_010702295.1|EDW2055569.1	-1088.76	0
GCA_005941625.1|EAW9557038.1	-1088.87	0
GCA_008503085.1|ECU2791421.1	-1089.57	1
GCA_016418885.1|MBJ4479902.1	-1089.66	1
GCF_003064365.2|WP_237745231.1	-1089.69	0
GCA_005898345.1|EAW0872645.1	-1089.71	1
GCA_011120285.1|EEE1920016.1	-1090.13	0
GCA_020494995.1|EIJ0720238.1	-1090.16	0
GCA_018030185.1|EHK4329560.1	-1090.37	1
GCA_018033665.1|EHK4823039.1	-1090.49	0
GCF_001409735.1|WP_254044502.1	-1090.69	1
GCA_014988905.1|HAO3761086.1	-1091.09	1
GCA_007809495.1|ECJ2323814.1	-1091.14	1
GCA_023987895.1|EJJ4052926.1	-1091.22	0
GCA_016427195.1|MBJ6064139.1	-1091.94	1
GCA_005771695.1|EAU3615941.1	-1092.09	0
GCA_010555325.1|EDT6782939.1	-1092.1	0
GCA_007765335.1|ECI2967665.1	-1092.24	1
GCA_005951205.1|EAX1831361.1	-1092.24	1
GCF_003994575.1|WP_206524132.1	-1092.73	1
GCA_025018825.1|EJT0799278.1	-1092.76	0
GCA_005950645.1|EAX1656362.1	-1092.84	0
GCA_018190035.1|EHL9943104.1	-1093.02	1
GCA_014928725.1|EGJ8800142.1	-1093.04	1
GCA_019435085.1|EHV9171770.1	-1093.11	1
GCA_018190035.1|EHL9943100.1	-1093.28	1
GCA_018190035.1|EHL9943101.1	-1093.35	1
GCA_027232745.1|HDC1418461.1	-1093.42	0
GCA_006757545.1|EBN0393435.1	-1093.57	0
GCF_026460825.1|WP_077950192.1	-1093.61	1
GCA_010704535.1|EDW2528400.1	-1093.8	0
GCF_001981435.1|WP_151262899.1	-1093.82	0
GCA_008535495.1|ECV0766637.1	-1093.97	0
GCF_000487475.1|WP_023241389.1	-1094.37	1
GCA_018190035.1|EHL9943097.1	-1095.25	1
GCA_018190035.1|EHL9943096.1	-1095.27	1
GCA_018190035.1|EHL9943090.1	-1095.38	1
GCA_019435085.1|EHV9171638.1	-1095.4	1
GCF_019248745.1|WP_225906041.1	-1095.43	0
GCA_017000655.1|EHB7479144.1	-1095.77	0
GCA_018190035.1|EHL9943094.1	-1096.17	1
GCF_002196535.1|WP_237214152.1	-1100.19	1
GCA_006184665.1|EBC3663404.1	-1100.22	1
GCA_025555925.1|EJX4862685.1	-1100.59	0
GCA_006316725.1|EBE8990230.1	-1100.86	0
GCA_005997165.1|EAY2065754.1	-1101.02	1
GCA_014988905.1|HAO3758374.1	-1101.11	0
GCF_003430265.1|WP_238706233.1	-1101.44	0
GCA_004266895.1|EAB8627034.1	-1101.5	0
GCA_010555265.1|EDT6774622.1	-1101.53	0
GCA_007864265.1|ECK1481369.1	-1101.74	1
GCA_006839225.1|EBO9236837.1	-1101.91	1
GCF_003994595.1|WP_088758892.1	-1102.05	1
GCA_008503085.1|ECU2791310.1	-1102.35	0
GCA_016563185.1|EGZ3990411.1	-1102.47	0
GCA_011558675.1|EEM2272995.1	-1102.64	1
GCA_017067095.1|EHC5873714.1	-1102.9	0
GCF_001832725.1|WP_023246658.1	-1102.9	1
GCA_006184665.1|EBC3663382.1	-1103.32	1
GCA_005756615.1|EAU0241575.1	-1103.77	1
GCA_016418885.1|MBJ4479903.1	-1104.05	1
GCA_008301665.1|ECQ8223275.1	-1119.01	1
GCA_019991085.1|MBZ3661380.1	-1119.33	0
GCF_003548025.1|WP_119023775.1	-1119.44	1
GCA_016418885.1|MBJ4479889.1	-1119.94	1
GCA_018565665.1|EHO7309633.1	-1119.99	1
GCA_018030185.1|EHK4329844.1	-1120.25	0
GCA_017242635.1|EHE5451761.1	-1120.55	1
GCF_001643875.1|WP_071997613.1	-1120.57	0
GCA_007864265.1|ECK1481324.1	-1120.73	1
GCA_023283425.1|EJE0949915.1	-1121.23	0
GCA_007270195.1|EBX8804591.1	-1121.27	1
GCF_003598745.1|WP_223151193.1	-1121.62	1
GCA_007392885.1|ECA7059501.1	-1121.74	0
GCA_013761925.1|EFU6169489.1	-1121.84	0
GCA_011180955.1|EEF4960972.1	-1122.51	0
GCA_025540175.1|EJX2428167.1	-1122.52	0
GCA_017878145.1|EHJ3657691.1	-1122.7	0
GCA_006718185.1|EBM1406673.1	-1122.81	1
GCA_016563185.1|EGZ3989482.1	-1122.95	1
GCA_011486445.1|EEK7839965.1	-1123.06	1
GCF_003071045.1|WP_254867535.1	-1136.38	1
GCA_008927505.1|EDB8650626.1	-1136.43	0
GCA_017242635.1|EHE5452590.1	-1136.46	0
GCA_004221605.1|EAA8350760.1	-1136.64	0
GCA_006184665.1|EBC3667137.1	-1136.83	1
GCA_010446755.1|EDR4480323.1	-1136.9	0
GCA_006184665.1|EBC3667136.1	-1137.07	1
GCA_005941295.1|EAW9499171.1	-1137.16	1
GCA_010530795.1|EDT1620966.1	-1137.54	1
GCA_005771695.1|EAU3616539.1	-1137.6	1
GCA_003870615.1|MIF61885.1	-1137.7	0
GCA_009394925.1|EDJ6581804.1	-1137.86	0
GCA_007765535.1|ECI2855266.1	-1137.99	0
GCA_018191165.2|EIB2642498.1	-1138.27	1
GCA_017790765.1|EHI1800248.1	-1138.35	0
GCA_017339075.1|EHF6859295.1	-1138.38	0
GCF_002241595.2|WP_000536262.1	-1138.51	1
GCA_007864265.1|ECK1482682.1	-1141.77	1
GCF_020444575.1|WP_226311609.1	-1141.86	0
GCA_007444405.1|ECB8847779.1	-1141.89	1
GCF_014861785.1|WP_225739623.1	-1142.09	0
GCA_018075465.1|EHK7939164.1	-1142.46	0
GCA_011707195.1|EEP0994657.1	-1142.47	1
GCA_006875665.1|EBP6908482.1	-1142.5	0
GCA_009255185.1|EDH7447074.1	-1142.56	0
GCA_017792685.1|EHI2211356.1	-1142.57	0
GCA_027237765.1|HDC2224839.1	-1143.15	1
GCA_017832735.1|EHI8982485.1	-1143.72	1
GCA_019435085.1|EHV9171718.1	-1144.24	1
GCA_026076435.1|EKC2597939.1	-1144.27	0
GCA_017181935.1|EHD7475996.1	-1144.65	0
GCA_017181935.1|EHD7475989.1	-1144.66	0
GCF_026341495.1|WP_001000563.1	-1144.67	1
GCA_005688875.1|EAS4681921.1	-1144.68	0
GCA_005479335.1|EAN8611878.1	-1144.73	0
GCA_011270835.1|EEH1871794.1	-1144.93	0
GCA_016563185.1|EGZ3991737.1	-1145.19	0
GCF_001410655.1|WP_033741235.1	-1145.87	1
GCF_018279985.1|WP_258169139.1	-1146	1
GCA_019357635.1|EHV2220905.1	-1146.13	0
GCA_014988905.1|HAO3761316.1	-1146.18	1
GCA_005771695.1|EAU3615137.1	-1146.63	0
GCA_005951205.1|EAX1828655.1	-1146.66	1
GCA_006316725.1|EBE8991444.1	-1232.63	1
GCA_017827695.1|EHI8044637.1	-1232.78	0
GCA_023330545.1|EJE6230192.1	-1232.87	1
GCA_005970885.1|EAX6579800.1	-1232.87	0
GCA_008698425.1|ECX7821335.1	-1233.25	1
GCA_011761165.1|EEQ0328905.1	-1233.28	0
GCA_017604025.1|EHH1193877.1	-1233.48	1
GCA_011979745.1|EEU4896052.1	-1233.54	1
GCF_002241595.2|WP_234947335.1	-1260.05	1
GCA_008523265.1|ECU7430968.1	-1260.49	0
GCA_006810325.1|EBO2606949.1	-1260.63	0
GCA_005985685.1|EAX9771923.1	-1260.91	0
GCA_026091795.1|EKC4630070.1	-1260.93	0
GCF_002200675.1|WP_023994129.1	-1261.27	1
GCA_023987475.1|EJJ3969029.1	-1261.27	0
GCA_024423015.1|EJN1924402.1	-1262.03	1
GCA_016418885.1|MBJ4482160.1	-1262.62	1
GCF_019248745.1|WP_225906078.1	-1263.02	1
GCA_010702295.1|EDW2056454.1	-1263.04	1
GCA_018191635.2|EIB2631538.1	-1285.58	1
GCA_008701545.1|ECX8488390.1	-1285.85	1
GCA_004191195.1|EAA7288976.1	-1285.89	0
GCA_007186845.1|EBV7778263.1	-1286.03	0
GCA_016377465.1|EGX4240103.1	-1286.05	0
GCA_023332625.1|EJE6619994.1	-1286.18	0
GCA_024441995.1|EJN2862228.1	-1286.34	0
GCA_019648315.1|EHY9493617.1	-1286.37	1
GCA_011979745.1|EEU4893581.1	-1286.4	1
GCA_022991745.1|EJC0485037.1	-1287.1	1
GCA_007668385.1|ECG4949180.1	-1287.13	0
GCA_010696945.1|EDW1164665.1	-1287.9	0
GCF_023610305.1|WP_226999128.1	-1287.95	1
GCA_010559555.1|EDT6885499.1	-1288.15	0
GCA_014213495.1|EGB5698953.1	-1288.24	0
GCA_007186845.1|EBV7776514.1	-1288.32	0
GCA_006008685.1|EAY4783642.1	-1288.56	1
GCA_023332225.1|EJE6513196.1	-1288.73	1
GCA_010425145.1|EDQ9944932.1	-1288.83	1
GCA_010549065.1|EDT5388680.1	-1288.92	0
GCA_010555645.1|EDT6673008.1	-1289.03	0
GCA_021506035.1|EIT4543200.1	-1289.31	0
GCF_003064215.1|WP_254679292.1	-1289.35	0
GCA_023610085.1|MCL9386793.1	-1289.37	1
GCA_016418885.1|MBJ4482754.1	-1295.37	1
GCA_015252395.1|EGO1766502.1	-1295.43	0
GCA_017845815.1|EHJ0754376.1	-1295.68	0
GCF_023330825.1|WP_249001061.1	-1296.51	0
GCA_011979745.1|EEU4896185.1	-1296.61	1
GCA_007230115.1|EBW8711004.1	-1296.64	0
GCA_017219595.1|EHE1195600.1	-1297.32	1
GCA_017219595.1|EHE1195605.1	-1297.69	1
GCA_017219595.1|EHE1195606.1	-1297.69	1
GCA_005527415.1|EAO8183399.1	-1335.98	1
GCA_015839135.1|EGR8150315.1	-1336.17	0
GCA_011480175.2|UAI01523.1	-1336.34	1
GCA_025402135.1|EJW2102440.1	-1336.35	0
GCA_017797765.1|EHI3196216.1	-1336.48	0
GCA_007267585.1|EBX9041432.1	-1336.64	0
GCA_027233605.1|HDC1594592.1	-1336.72	1
GCA_007555295.1|ECE2125613.1	-1336.78	0
GCA_017844845.1|MBP1521260.1	-1337.7	1
GCA_008535555.1|ECV0539182.1	-1337.9	0
GCA_024200015.1|EJL3600488.1	-1338.5	0
GCA_003890635.1|MJX96842.1	-1338.53	0
GCF_003068865.1|WP_023972443.1	-1338.63	1
GCA_010915215.1|EEA7813777.1	-1339.06	0
GCA_017661855.1|EHH3607108.1	-1339.06	0
GCF_001879845.1|WP_226998880.1	-1339.15	0
GCA_023369615.1|EJF0242731.1	-1339.43	1
GCA_026076435.1|EKC2595032.1	-1339.49	0
GCF_000474295.1|WP_022630505.1	-1339.74	1
GCA_017844915.1|MBP1522972.1	-1339.8	1
GCA_010484115.1|EDS2291052.1	-1340.28	0
GCF_015070345.1|WP_227491053.1	-1340.31	0
GCA_005953885.1|EAX2442581.1	-1340.69	1
GCA_015849075.1|EGR9586419.1	-1340.73	0
GCA_011508185.1|EEL2235691.1	-1341.05	1
GCA_027233225.1|HDC1533251.1	-1341.16	1
GCA_023496765.1|EJF6007716.1	-1341.61	0
GCA_014757185.1|EGI5795287.1	-1341.76	1
GCA_022617935.1|EIZ2109966.1	-1349	1
GCA_017293595.1|EHF2631065.1	-1349.05	0
GCA_008451045.1|ECT1047551.1	-1349.21	0
GCA_018190035.1|EHL9946080.1	-1349.32	1
GCA_005586895.1|EAQ1498897.1	-1349.49	0
GCA_016416685.1|MBJ3908155.1	-1349.55	1
GCA_007397135.1|ECA7896626.1	-1349.62	0
GCA_007418185.1|ECB2918758.1	-1349.71	1
GCA_018076445.1|EHK8121824.1	-1349.95	0
GCA_006268855.1|EBD8324064.1	-1350.07	1
GCA_017832735.1|EHI8982984.1	-1350.11	0
GCA_009211065.1|EDG8260067.1	-1350.5	1
GCA_017360725.1|EHF9182333.1	-1350.7	0
GCA_026018485.1|EKB5322646.1	-1351.49	1
GCA_005988085.1|EAY0104237.1	-1351.63	0
GCA_008535555.1|ECV0539135.1	-1351.9	0
GCF_002241595.2|WP_001644748.1	-1352.12	1
GCF_002241595.2|WP_023229167.1	-1352.21	1
GCA_017906155.1|EHJ5407395.1	-1352.39	1
GCA_017801515.1|EHI3950316.1	-1352.85	1
GCF_002241595.2|WP_024153628.1	-1353.06	1
GCA_007864265.1|ECK1485405.1	-1353.28	1
GCF_023840205.1|WP_072127350.1	-1353.31	1
GCA_006141475.1|EBB3971383.1	-1353.91	0
GCA_019648315.1|EHY9493903.1	-1354	1
GCA_011559645.1|EEM2536261.1	-1354.06	0
GCA_018501505.1|EHO3157792.1	-1354.22	1
GCA_017906155.1|EHJ5405806.1	-1354.53	0
GCA_017815455.1|EHI6362095.1	-1354.76	1
GCA_016421745.1|MBJ5182600.1	-1355.91	1
GCF_020520565.1|WP_000990664.1	-1356.19	0
GCA_017820275.1|EHI6941320.1	-1356.36	1
GCA_015252395.1|EGO1766432.1	-1356.38	1
GCF_016863745.1|WP_203434935.1	-1356.56	1
GCA_026691305.1|EKF5796334.1	-1356.75	0
GCA_026076245.1|EKC2494539.1	-1356.81	0
GCA_005607075.1|EAQ6131943.1	-1356.96	1
GCA_017834235.1|EHI9173409.1	-1357.67	0
GCA_006036955.1|EAZ0619114.1	-1357.76	0
GCA_010484115.1|EDS2290191.1	-1358.07	0
GCA_017109605.1|EHD0027506.1	-1358.34	1
GCA_003890635.1|MJX96561.1	-1358.39	0
GCA_017820275.1|EHI6941326.1	-1358.51	0
GCA_006036955.1|EAZ0617859.1	-1358.94	0
GCA_018191165.2|EIB2642385.1	-1358.96	1
GCA_015031375.1|EGL4514967.1	-1359.04	0
GCA_019020925.1|EHR3003112.1	-1359.28	1
GCA_020647415.1|EIK8554985.1	-1359.59	0
GCA_015252395.1|EGO1766420.1	-1359.67	1
GCA_015252395.1|EGO1766424.1	-1359.69	1
GCA_018190035.1|EHL9943675.1	-1359.9	0
GCF_019249005.1|WP_157719611.1	-1360.12	0
GCA_016529245.1|EGY7162334.1	-1360.47	0
GCA_005933255.1|EAW8218359.1	-1360.7	1
GCA_008697145.1|ECX7707595.1	-1360.85	1
GCA_017489845.1|EHG3752715.1	-1364.22	1
GCF_001878885.1|WP_254793087.1	-1364.59	1
GCA_003878455.1|MII81842.1	-1364.74	0
GCA_023494405.1|EJF5652354.1	-1364.75	1
GCA_011411435.1|HAF7517872.1	-1364.87	0
GCA_010665575.1|EDV5330170.1	-1365.11	0
GCA_005479335.1|EAN8613000.1	-1365.93	0
GCA_007809495.1|ECJ2322911.1	-1365.98	1
GCA_007268985.1|EBX8423416.1	-1366	1
GCA_025402195.1|EJW2128753.1	-1366.08	1
GCA_010659325.2|UAG34068.1	-1366.19	1
GCA_023369615.1|EJF0241860.1	-1366.76	1
GCA_017845815.1|EHJ0757362.1	-1367.14	0
GCA_017832735.1|EHI8982364.1	-1367.6	0
GCA_009524375.1|EDL5390431.1	-1367.75	1
GCA_023054095.1|EJC1546112.1	-1367.79	0
GCA_007764275.1|ECI2530478.1	-1367.93	0
GCA_010559555.1|EDT6884247.1	-1367.93	1
GCA_017834235.1|EHI9173392.1	-1368.03	0
GCA_013810145.1|EFV4877864.1	-1368.23	1
GCA_008702565.1|ECX8910480.1	-1394.69	1
GCA_011086885.1|EED4922668.1	-1394.86	0
GCA_007269635.1|EBX8630048.1	-1395.37	0
GCA_016025065.1|EGT2786982.1	-1395.99	0
GCA_009313835.1|EDI1851355.1	-1396.03	1
GCA_007550915.1|ECE1052659.1	-1396.08	0
GCA_005950645.1|EAX1656836.1	-1396.08	0
GCA_016416685.1|MBJ3908195.1	-1396.37	1
GCA_019022185.1|EHR3281998.1	-1396.42	1
GCA_014758005.1|EGI5886262.1	-1396.85	0
GCA_010900675.1|EEA5838035.1	-1396.95	1
GCA_025025195.1|EJT2169148.1	-1397	0
GCA_017242635.1|EHE5449420.1	-1397.15	1
GCA_017796985.1|EHI3122965.1	-1397.36	0
GCA_023987475.1|EJJ3970387.1	-1397.56	0
GCA_007268985.1|EBX8423502.1	-1398.06	0
GCA_017845815.1|EHJ0756651.1	-1398.13	1
GCA_022617935.1|EIZ2110599.1	-1398.31	0
GCA_007765335.1|ECI2970966.1	-1398.84	1
GCA_010647605.1|EDV1758755.1	-1399.32	0
GCA_010838525.1|EDZ0487900.1	-1399.35	0
GCA_022617935.1|EIZ2110533.1	-1400.03	0
GCA_010696495.1|EDW1127589.1	-1400.12	0
GCA_005972345.1|EAX6515991.1	-1400.2	0
GCA_006145315.1|EBB4643094.1	-1400.38	1
GCF_019248895.1|WP_225907332.1	-1400.6	0
GCA_017242635.1|EHE5452931.1	-1400.82	1
GCA_005607075.1|EAQ6131908.1	-1400.94	0
GCA_007837515.1|ECJ6778966.1	-1401.09	1
GCA_021534795.1|EIT6953377.1	-1401.12	0
GCF_002196535.1|WP_198385738.1	-1401.44	1
GCA_003867575.1|MID23737.1	-1401.72	0
GCF_003994575.1|WP_023356362.1	-1401.8	0
GCA_025446275.1|EJW5843912.1	-1402.02	0
GCA_007765335.1|ECI2970709.1	-1402.49	1
GCA_019891895.1|EIB4898410.1	-1402.85	1
GCA_007182255.1|EBV6873821.1	-1402.86	1
GCA_003869435.1|MIG26181.1	-1402.9	1
GCA_018201715.1|EHM1653860.1	-1403.46	0
GCA_005533335.1|EAO9548431.1	-1403.52	1
GCF_002241595.2|WP_001230761.1	-1507.12	1
GCA_007645875.1|ECG1137090.1	-1507.26	0
GCA_006896605.1|EBQ1374951.1	-1507.58	1
GCA_005756495.1|EAU0180645.1	-1507.75	1
GCA_007044945.1|EBT2571979.1	-1507.95	0
GCF_019248905.1|WP_225910021.1	-1508.1	1
GCA_006083835.1|EBA1564870.1	-1508.33	0
GCA_017181935.1|EHD7476037.1	-1508.46	0
GCA_004218425.1|EAA7634064.1	-1508.62	1
GCA_007864265.1|ECK1481322.1	-1531.45	1
GCA_006322525.1|EBF0358811.1	-1531.67	0
GCA_006055935.1|EAZ5718458.1	-1531.74	1
GCF_019173605.1|WP_218201311.1	-1531.75	1
GCA_010795985.1|EDY0987548.1	-1532	0
GCA_006030055.1|EAY9542572.1	-1532.39	1
GCA_021429025.1|EIS8616701.1	-1532.48	0
GCA_006316725.1|EBE8991437.1	-1532.6	1
GCA_005771695.1|EAU3615139.1	-1532.81	0
GCA_006135995.1|EBB2872248.1	-1532.84	1
GCA_011979745.1|EEU4893510.1	-1540.83	1
GCA_010529755.1|EDT1338894.1	-1540.95	1
GCA_017906155.1|EHJ5403997.1	-1541.17	0
GCA_011486445.1|EEK7840446.1	-1541.41	1
GCA_014988905.1|HAO3760778.1	-1541.45	1
GCA_009598515.1|EDN2305020.1	-1541.45	0
GCF_002064235.1|WP_261735266.1	-1541.57	0
GCF_001834285.1|WP_071624449.1	-1542.2	1
GCA_005771695.1|EAU3612645.1	-1542.25	0
GCA_005479335.1|EAN8609899.1	-1542.48	0
GCF_002507785.1|WP_253252626.1	-1542.96	0
GCA_009625255.1|HAB2327699.1	-1543.05	1
GCA_010762395.1|EDX4059854.1	-1543.51	1
GCA_010737435.1|EDW9230736.1	-1543.69	0
GCA_017489525.1|EHG3718305.1	-1543.8	0
GCA_022681985.1|EJA0166400.1	-1544.02	1
GCA_017826775.1|EHI7917530.1	-1544.2	0
GCA_007772745.1|ECI5144367.1	-1544.38	0
GCA_016529245.1|EGY7161989.1	-1544.41	0
GCA_010555325.1|EDT6780973.1	-1544.42	0
GCA_007186845.1|EBV7775149.1	-1544.53	1
GCA_006135995.1|EBB2874585.1	-1566.42	1
GCA_018191635.2|EIB2633162.1	-1566.61	0
GCA_005439055.1|EAM9150482.1	-1566.7	0
GCA_015211085.1|EGN5894611.1	-1566.8	1
GCA_017494245.1|EHG4587570.1	-1566.88	1
GCA_023330545.1|EJE6230131.1	-1567.18	1
GCA_018404965.1|EHN5889134.1	-1567.42	1
GCF_003064325.1|WP_230323461.1	-1639.56	1
GCA_015041595.1|EGL6463962.1	-1639.68	0
GCA_023987475.1|EJJ3969028.1	-1639.75	0
GCA_006390875.1|EBF7481431.1	-1640.11	0
GCF_020444575.1|WP_226312166.1	-1640.19	1
GCA_005994825.1|EAY1905298.1	-1640.44	0
GCA_010648865.1|EDV2041134.1	-1640.52	1
GCA_006184665.1|EBC3666528.1	-1640.55	0
GCA_010643085.1|EDV0879038.1	-1640.75	1
GCA_017829135.1|EHI8476207.1	-1640.9	1
GCA_023987475.1|EJJ3969025.1	-1641.19	0
GCF_002241595.2|WP_000148351.1	-1641.96	1
GCA_018190035.1|EHL9946045.1	-1642.13	0
GCA_017826775.1|EHI7916610.1	-1642.32	0
GCA_016418885.1|MBJ4479185.1	-1642.34	1
GCA_016418885.1|MBJ4482805.1	-1642.64	0
GCA_017494925.1|EHG4702853.1	-1642.95	1
GCA_014565455.1|EGG4252855.1	-1643.04	0
GCA_008105085.1|ECN8819777.1	-1643.18	0
GCA_014995705.1|HAO4174599.1	-1643.21	1
GCA_007864265.1|ECK1483359.1	-1670.6	1
GCA_006135995.1|EBB2872296.1	-1670.79	1
GCA_006055935.1|EAZ5718882.1	-1670.84	1
GCA_025490055.1|EJW8136035.1	-1671.05	0
GCF_002241595.2|WP_024143675.1	-1671.15	0
GCA_006119285.1|EBA9674004.1	-1671.31	0
GCA_005435995.1|EAM8346382.1	-1671.47	1
GCA_017794445.1|EHI2665434.1	-1671.48	1
GCA_006630805.1|EBK2050786.1	-1672	0
GCA_026076245.1|EKC2495347.1	-1672.1	1
GCA_006884105.1|EBP8793064.1	-1702.66	1
GCF_019402485.1|WP_121834190.1	-1702.75	0
GCA_026258925.1|EKD8404166.1	-1702.87	0
GCA_010662745.1|EDV4745075.1	-1704.51	1
GCA_011434575.1|EEJ6654245.1	-1704.6	0
GCA_018190035.1|EHL9946054.1	-1704.74	1
GCA_013526375.1|EFQ9161707.1	-1704.77	1
GCA_016426875.1|MBJ5955620.1	-1704.85	1
GCA_010710415.1|EDW3817803.1	-1705.24	1
GCA_017798045.1|EHI3218716.1	-1713.29	1
GCA_023479405.1|HCD0045269.1	-1713.68	1
GCA_006110705.1|EBA7519471.1	-1713.71	1
GCA_013810145.1|EFV4878407.1	-1713.84	1
GCA_006390875.1|EBF7481432.1	-1713.88	0
GCA_007864265.1|ECK1485379.1	-1714.11	1
GCF_002106715.1|WP_228413451.1	-1714.15	1
GCA_025736755.1|EJZ5023142.1	-1714.16	0
GCA_010469685.1|EDR9331335.1	-1715.04	0
GCA_017826315.1|EHI7851721.1	-1715.19	0
GCA_006110705.1|EBA7519455.1	-1715.28	1
GCA_006866935.1|EBP4574240.1	-1715.28	0
GCA_010451795.1|HAE3127319.1	-1715.35	0
GCA_015906465.1|EGS6024531.1	-1715.4	0
GCA_010423545.1|EDQ9682028.1	-1715.54	0
GCA_006886205.1|EBP9199770.1	-1715.69	1
GCA_006110705.1|EBA7519489.1	-1724.3	1
GCA_004191195.1|EAA7288940.1	-1724.84	1
GCA_018190035.1|EHL9946073.1	-1724.91	0
GCA_010699145.1|EDW1420442.1	-1725.6	0
GCA_023283425.1|EJE0949908.1	-1725.62	0
GCA_007790535.1|ECI8026344.1	-1725.98	0
GCA_006110705.1|EBA7519485.1	-1726.24	1
GCF_002241595.2|WP_024153795.1	-1726.64	1
GCA_017494805.1|EHG4737246.1	-1726.76	1
GCA_006852005.1|EBP1611567.1	-1726.92	1
GCF_002241595.2|WP_000404336.1	-1726.98	1
GCA_005950965.1|EAX1808602.1	-1727.06	1
GCA_016495265.1|EGY5060972.1	-1727.21	1
GCA_005439715.1|EAM9548182.1	-1727.24	0
GCA_009163185.1|EDG0262198.1	-1727.3	0
GCA_010506135.1|EDS6479120.1	-1727.37	0
GCA_017242635.1|EHE5452753.1	-1727.38	1
GCA_010412545.1|EDQ7358955.1	-1727.65	0
GCA_022617935.1|EIZ2107016.1	-1728.04	0
GCA_026076575.1|EKC2614667.1	-1728.17	1
GCA_010391275.1|EDQ3255661.1	-1728.53	1
GCA_006876025.1|EBP6980261.1	-1728.69	1
GCA_015031375.1|EGL4515523.1	-1728.97	1
GCF_002241595.2|WP_024153782.1	-1729.61	1
GCA_006021535.1|EAY7562365.1	-1729.66	0
GCA_008722735.1|ECY2186099.1	-1729.66	0
GCA_023054095.1|EJC1546046.1	-1729.96	0
GCF_003872565.1|WP_220573360.1	-1729.96	1
GCA_008503085.1|ECU2788469.1	-1730	1
GCA_007490645.1|ECC6921273.1	-1730.4	1
GCA_009211065.1|EDG8260478.1	-1733.92	1
GCA_007490645.1|ECC6921334.1	-1733.93	1
GCA_009634155.1|HAB3839230.1	-1734.21	0
GCA_004222885.1|EAA8755070.1	-1734.29	0
GCA_010383025.1|EDQ1016523.1	-1734.41	1
GCF_002241595.2|WP_001644787.1	-1734.55	1
GCF_001831805.1|WP_240494428.1	-1734.6	1
GCA_010861605.1|EDZ7205274.1	-1734.84	1
GCA_008453015.1|ECT1490560.1	-1734.96	0
GCA_016495265.1|EGY5061469.1	-1735.08	1
GCF_000748145.1|WP_239643704.1	-1745.73	1
GCA_010643085.1|EDV0881139.1	-1745.78	1
GCA_027233625.1|HDC1606363.1	-1745.86	1
GCA_006008545.1|EAY4772637.1	-1745.96	1
GCA_011761165.1|EEQ0328894.1	-1745.96	1
GCA_009314315.1|EDI2224288.1	-1758.64	1
GCF_002923805.1|WP_001395531.1	-1758.98	1
GCA_017242635.1|EHE5451482.1	-1759.3	0
GCA_018561455.1|EHO7254525.1	-1759.3	0
GCF_001409735.1|WP_057520195.1	-1759.32	0
GCA_008450465.1|ECT0908954.1	-1759.38	0
GCA_006953785.1|EBR4016342.1	-1759.45	0
GCA_015043775.1|HAO8078914.1	-1759.67	1
GCA_017803415.1|EHI4420739.1	-1759.76	1
GCA_027233625.1|HDC1606356.1	-1759.81	1
GCA_007552615.1|ECE1532986.1	-1759.93	1
GCA_023987475.1|EJJ3970498.1	-1760.04	0
GCA_017826775.1|EHI7918510.1	-1760.11	0
GCA_023496425.1|EJF6102791.1	-1760.22	0
GCA_023363285.1|EJE9533098.1	-1760.34	0
GCA_010762395.1|EDX4060807.1	-1760.35	0
GCA_023330545.1|EJE6230994.1	-1760.39	1
GCA_017242635.1|EHE5449431.1	-1767.99	1
GCF_003064465.1|WP_108424853.1	-1768.1	0
GCF_015645525.1|WP_230089198.1	-1768.64	0
GCA_016495265.1|EGY5060595.1	-1768.78	1
GCA_007182255.1|EBV6873818.1	-1768.96	1
GCF_002241595.2|WP_079902114.1	-1768.97	1
GCA_010537555.1|EDT2962861.1	-1768.98	1
GCA_008450465.1|ECT0909243.1	-1805.44	1
GCA_025678535.1|EJY6961318.1	-1805.49	0
GCF_003600285.1|WP_120103282.1	-1806.02	0
GCF_000962355.1|WP_045718956.1	-1806.14	1
GCA_022617935.1|EIZ2107014.1	-1806.17	0
GCF_001620785.1|WP_223201730.1	-1806.55	0
GCA_022617935.1|EIZ2110322.1	-1806.58	0
GCA_010446315.1|EDR4261372.1	-1806.65	0
GCA_006401295.1|EBF9183965.1	-1806.86	1
GCA_017373095.1|EHG1554710.1	-1807.5	1
GCA_023731295.1|EJH7441112.1	-1807.87	0
GCA_017285835.1|EHF1609755.1	-1807.92	1
GCA_007750015.1|ECH9435116.1	-1808.02	1
GCA_007664185.1|ECG4914801.1	-1808.59	0
GCA_004222885.1|EAA8755097.1	-1809.08	0
GCA_009567965.1|EDM5312998.1	-1809.09	0
GCA_005607275.1|EAQ6197333.1	-1809.29	1
GCA_007475045.1|ECC3819043.1	-1809.33	0
GCA_007765335.1|ECI2971546.1	-1809.85	0
GCA_006813925.1|EBO3489539.1	-1810	1
GCA_003876015.1|MIV14425.1	-1810.28	0
GCA_008829125.1|ECZ7814818.1	-1810.4	1
GCA_022617935.1|EIZ2110583.1	-1810.42	1
GCA_017489705.1|EHG3856298.1	-1810.46	0
GCA_017025315.1|EHC1065338.1	-1810.61	0
GCA_013678995.1|EFT0342124.1	-1810.8	0
GCA_025402195.1|EJW2125304.1	-1811.72	1
GCA_010559555.1|EDT6887276.1	-1811.79	0
GCA_017492965.1|EHG4292210.1	-1811.93	1
GCA_017799875.1|EHI3618521.1	-1823.56	1
GCF_001643905.1|WP_226999130.1	-1823.71	0
GCA_010425145.1|EDQ9944431.1	-1823.82	0
GCA_018524125.1|EHO4507261.1	-1823.87	1
GCA_019648315.1|EHY9493810.1	-1823.89	1
GCA_023496765.1|EJF6007262.1	-1823.92	0
GCA_007790535.1|ECI8025710.1	-1823.97	1
GCA_010379665.1|EDQ0313235.1	-1824.38	0
GCA_003890635.1|MJX96540.1	-1824.58	0
GCA_010762395.1|EDX4059838.1	-1824.78	1
GCA_007750015.1|ECH9435117.1	-1824.93	1
GCA_015835495.1|EGR7014731.1	-1825.18	0
GCA_005771695.1|EAU3616661.1	-1825.48	0
GCA_022598215.1|EIZ0353443.1	-1825.57	0
GCA_005688875.1|EAS4682562.1	-1825.71	0
GCA_008776415.1|ECZ1763545.1	-1826.17	1
GCA_005532575.1|EAO9251662.1	-1826.51	0
GCA_016943155.1|EHB0394029.1	-1826.77	0
GCA_016021895.1|EGT2425088.1	-1826.85	1
GCF_019173605.1|WP_225912042.1	-1827.23	1
GCA_004261475.1|EAB7333774.1	-1827.26	0
GCA_017826375.1|EHI7787660.1	-1827.26	1
GCA_007392885.1|ECA7059505.1	-1827.3	0
GCA_017489845.1|EHG3752614.1	-1827.34	1
GCF_001832725.1|WP_082324063.1	-1828.28	0
GCA_027241805.1|EKH4874846.1	-1828.72	1
GCA_007765335.1|ECI2970941.1	-1828.74	1
GCA_005950645.1|EAX1654079.1	-1828.85	0
GCA_008423645.1|ECS4564512.1	-1828.96	0
GCA_016025065.1|EGT2787159.1	-1829.51	1
GCA_009314455.1|EDI2197305.1	-1829.95	0
GCA_005899225.1|EAW1322283.1	-1830.14	0
GCA_013810145.1|EFV4877609.1	-1830.26	1
GCA_018273405.1|MBS2395633.1	-1830.63	1
GCA_007039805.1|EBT1609251.1	-1830.66	0
GCF_003052425.1|WP_195916463.1	-1830.74	0
GCA_014988905.1|HAO3760869.1	-1831.3	0
GCA_003869715.1|MIE48312.1	-1831.38	1
GCA_018273805.1|MBS2514638.1	-1831.52	1
GCA_017796985.1|EHI3123004.1	-1888.56	1
GCA_017832735.1|EHI8983520.1	-1888.82	0
GCA_024975095.1|EJS6084096.1	-1888.83	0
GCF_020520565.1|WP_080067608.1	-1888.96	1
GCA_003873375.1|MIR72236.1	-1889.65	0
GCA_005708935.1|EAS9239277.1	-1889.71	1
GCA_010712995.1|EDW3996867.1	-1889.76	0
GCA_005755895.1|EAT9995292.1	-1889.9	0
GCA_004217865.1|EAA7484434.1	-1890.02	0
GCF_019402485.1|WP_219646143.1	-1890.35	1
GCA_016737635.1|EHA8237597.1	-1890.64	0
GCA_006953105.1|EBR3908881.1	-1890.76	0
GCA_023990175.1|EJJ4583016.1	-1890.96	1
GCA_019899445.1|EIB5898989.1	-1891.21	1
GCA_010914755.1|EEA7994482.1	-1891.3	1
GCA_008423645.1|ECS4565679.1	-1937.29	1
GCA_008946695.1|EDC1110859.1	-1937.43	0
GCA_021559975.1|UJL40622.1	-1937.46	0
GCA_016495265.1|EGY5060611.1	-1937.64	0
GCA_005435995.1|EAM8348773.1	-1937.78	1
GCA_016563185.1|EGZ3992041.1	-1938.04	0
GCA_010596505.1|EDU4030921.1	-1938.13	0
GCA_008514675.1|ECU5630621.1	-1938.46	1
GCA_007754235.1|ECI0298017.1	-1939.16	1
GCA_003873375.1|MIR72293.1	-1939.22	1
GCA_005438075.1|EAM8826808.1	-1939.46	0
GCA_010372605.1|EDP9633582.1	-1939.53	0
GCA_010665575.1|EDV5329613.1	-1939.76	1
GCF_002066665.1|WP_080171890.1	-1939.95	0
GCA_017489525.1|EHG3720520.1	-1940.44	0
GCA_023984895.1|EJJ3422918.1	-1940.97	0
GCA_016420925.1|MBJ4971508.1	-1941.04	1
GCA_007765335.1|ECI2970301.1	-1944.06	1
GCA_017800995.1|EHI3899642.1	-1944.25	1
GCA_010537555.1|EDT2962472.1	-1944.77	0
GCA_013810145.1|EFV4876990.1	-1945.09	1
GCA_017242635.1|EHE5452759.1	-1945.46	1
GCA_017121185.1|EHD1319763.1	-1945.86	0
GCA_006763585.1|EBN1738761.1	-1945.96	0
GCA_020895255.1|EIN4176270.1	-1946.02	0
GCA_019022185.1|EHR3282010.1	-1946.42	0
GCF_003184325.1|WP_015387362.1	-1946.45	1
GCF_003068865.1|WP_023972476.1	-1946.49	0
GCA_017067095.1|EHC5874046.1	-1946.51	0
GCA_008702685.1|ECX8708313.1	-1946.91	0
GCA_008927505.1|EDB8650385.1	-1947.27	1
GCF_003052405.1|WP_154714035.1	-1947.89	0
GCA_018501505.1|EHO3156571.1	-1947.91	1
GCA_005953865.1|EAX2410130.1	-1948.31	0
GCA_005607275.1|EAQ6197255.1	-1948.34	1
GCA_016494865.1|EGY4988913.1	-1948.37	0
GCA_023496765.1|EJF6007260.1	-1948.51	0
GCA_007650275.1|ECG1720604.1	-1948.76	0
GCA_011979745.1|EEU4896981.1	-1949.6	0
[truncated: 245 more rows]

## Sheet: list
Protein	MDS value	Potentially pathogenic
GCA_019318665.1|EHU7578340.1	2999.91	0
GCA_016423375.1|MBJ5570513.1	2999.72	0
GCA_022375195.1|EIX4395028.1	2999.46	0
GCA_016423375.1|MBJ5570510.1	2999.34	0
GCA_007612935.1|ECF4184066.1	2999.15	0
GCA_010467865.1|EDR8955078.1	2998.96	0
GCA_014999885.1|HAO4410631.1	2998.77	0
GCA_008514615.1|ECU5713557.1	2998.58	0
GCA_005940845.1|EAW9369831.1	2998.39	0
GCA_006012245.1|EAY5807565.1	2998.2	0
GCA_018191165.2|EIB2642469.1	2997.83	0
GCA_022989605.1|EJC0039169.1	2997.82	0
GCA_015877585.1|EGS4219084.1	2997.64	0
GCA_027238485.1|HDC2356657.1	2997.45	0
GCA_010496175.1|HAE3894999.1	2997.26	0
GCA_009641015.1|HAB5399613.1	2996.97	0
GCA_026903345.1|HCZ4800423.1	2996.88	0
GCA_028015145.1|EKJ4458034.1	2996.69	0
GCF_016407825.1|WP_198870838.1	2996.5	0
GCA_005524295.1|EAO7496370.1	2996.22	0
GCA_011246575.1|HAF3525080.1	2996.12	0
GCA_026076245.1|EKC2495349.1	2995.93	0
GCA_020921435.1|EIN8879703.1	2995.74	0
GCA_010402105.1|EDQ5173911.1	2995.55	0
GCA_026367515.1|EKE3213103.1	2995.36	0
GCA_005606875.1|EAQ6061350.1	2995.08	0
GCF_003068055.1|WP_258228652.1	2994.99	0
GCA_005607075.1|EAQ6132276.1	2994.61	0
GCA_008535555.1|ECV0539640.1	2993.99	0
GCA_007561165.1|ECE2595419.1	2993.89	0
GCA_017797765.1|EHI3197040.1	2993.82	0
GCA_013799325.1|EFV3092038.1	2993.66	0
GCA_007765255.1|ECI2995705.1	2993.39	0
GCA_016494045.1|EGY4844116.1	2993.32	0
GCA_006684465.1|EBL4380520.1	2993.14	0
GCA_020128255.1|EIE1909647.1	2993.09	0
GCA_010554285.1|EDT6616974.1	2992.91	0
GCA_005527415.1|EAO8184566.1	2992.84	0
GCA_021559975.1|UJL41111.1	2992.72	0
GCA_014999665.1|HAO4299840.1	2992.53	0
GCA_007612935.1|ECF4184061.1	2992.34	0
GCA_010687225.1|EDV5907211.1	2992.15	0
GCA_025511875.1|EJX0554439.1	2991.96	0
GCA_011633845.1|EEN7120099.1	2991.77	0
GCA_023732205.1|EJH7537827.1	2991.58	0
GCA_009357165.1|EDJ1466626.1	2991.39	0
GCA_029095325.1|EKO8653904.1	2991.2	0
GCA_023731295.1|EJH7441375.1	2991.01	0
GCA_026076315.1|EKC2530847.1	2990.82	0
GCA_010596625.1|EDU3973104.1	2990.64	0
GCA_008574725.1|ECV7407498.1	2990.45	0
GCA_026089655.1|EKC4151618.1	2990.21	0
GCA_008455785.1|ECT2009295.1	2990.05	0
GCA_025761835.1|EJZ7395411.1	2989.88	0
GCA_007501725.1|ECC9711305.1	2989.69	0
GCA_016608335.1|EHA0674962.1	2989.5	0
GCA_024441755.1|EJN2805507.1	2989.31	0
GCA_016151115.1|EGU1062045.1	2989.12	0
GCA_016418165.1|MBJ4306819.1	2988.93	0
GCA_017587225.1|EHH0101792.1	2988.74	0
GCA_025695005.1|EJY8874242.1	2988.55	0
GCA_017878925.1|EHJ3795392.1	2988.37	0
GCF_000648435.2|WP_031603394.1	2988.18	0
GCA_025446275.1|EJW5843924.1	2987.99	0
GCA_010701875.1|EDW2007074.1	2987.42	0
GCA_010749915.1|EDX2370524.1	2987.32	0
GCA_008359585.1|ECR5700663.1	2987.23	0
GCA_008837655.1|EDA0344136.1	2986.9	0
GCA_011170775.1|EEF2249641.1	2986.2	0
GCA_007838715.1|ECJ7218873.1	2986.12	0
GCA_010391665.1|EDQ2836995.1	2985.84	0
GCA_005527415.1|EAO8183350.1	2985.77	0
GCA_010421695.1|EDQ9240596.1	2985.29	0
GCA_019020925.1|EHR3003060.1	2985.23	0
GCA_006104795.1|EBA6160085.1	2985.19	0
GCA_020527695.1|HBK4264790.1	2984.99	1
GCA_008601365.1|ECW3065020.1	2984.96	0
GCA_014988905.1|HAO3761247.1	2984.58	0
GCA_011609625.1|EEN1775518.1	2984.57	0
GCA_020012615.1|HBJ1709975.1	2984.55	0
GCF_002809285.1|WP_219623721.1	2984.39	0
GCA_007809495.1|ECJ2324000.1	2984.35	0
GCF_016411325.1|WP_198897712.1	2984.18	0
GCA_016418525.1|MBJ4418640.1	2984.14	0
GCA_011097585.1|EED7114781.1	2984.01	0
GCA_023731295.1|EJH7441135.1	2983.82	0
GCA_007627855.1|ECF6994904.1	2983.64	0
GCA_025555455.1|EJX4732977.1	2983.45	0
GCA_006686985.1|EBL4499962.1	2983.26	0
GCA_008541935.1|ECV2801363.1	2982.6	0
GCA_010463605.1|HAE3362309.1	2982.26	0
GCA_010182725.1|HAC7797678.1	2982.23	0
GCA_022637155.1|EIZ4718825.1	2982.15	0
GCA_010253635.1|HAD8218991.1	2982.08	0
GCA_010537515.1|EDT2972918.1	2981.96	0
GCA_025749755.1|EJZ6497738.1	2981.93	0
GCA_016417145.1|MBJ4058634.1	2981.66	0
GCA_014523925.1|EGF7853057.1	2981.55	0
GCF_000599425.1|WP_031605552.1	2981.37	0
GCA_018079545.1|EHK8788275.1	2981.18	0
GCA_026075895.1|EKC2446906.1	2980.99	0
GCA_016419965.1|MBJ4745677.1	2980.7	0
GCA_006985545.1|EBS0625786.1	2980.61	0
GCA_005607275.1|EAQ6193852.1	2980.42	0
GCA_017826775.1|EHI7919025.1	2980.23	0
GCA_010524745.1|EDT0493247.1	2980.04	0
GCA_025992135.1|EKB5190692.1	2979.85	0
GCA_023731295.1|EJH7437816.1	2979.66	0
GCA_023731295.1|EJH7440653.1	2979.47	0
GCA_027226785.1|HDC0445802.1	2979.28	0
GCA_005398685.1|EAM1016505.1	2979.1	0
GCA_022874625.1|EJA2029060.1	2978.91	0
GCA_011246575.1|HAF3525060.1	2978.72	0
GCA_025401775.1|EJW2002014.1	2978.53	0
GCF_003590365.1|WP_119785141.1	2978.34	0
GCF_016411095.1|WP_198897607.1	2978.13	0
GCA_025540175.1|EJX2432240.1	2977.96	0
GCA_028050315.1|HDH9446706.1	2977.77	0
GCA_008404765.1|ECS1958894.1	2977.11	0
GCA_005970885.1|EAX6581740.1	2977.01	0
GCA_008509395.1|ECU4356055.1	2975.9	0
GCA_008448185.1|ECT0336879.1	2975.6	0
GCA_018295925.1|EHM9420452.1	2975.4	0
GCA_016426875.1|MBJ5955615.1	2975.27	0
GCA_016943155.1|EHB0394041.1	2975.19	0
GCA_004257225.1|EAB6471610.1	2974.99	0
GCA_025547375.1|EJX3136631.1	2974.72	0
GCA_004266895.1|EAB8625993.1	2974.63	0
GCA_008601285.1|ECW3055616.1	2974.46	0
GCA_004218885.1|EAA7681368.1	2974.43	0
GCA_005970885.1|EAX6581616.1	2974.04	0
GCA_004222525.1|EAA8668165.1	2973.96	0
GCA_017826835.1|EHI7899775.1	2973.96	0
GCA_020474125.1|EII9133437.1	2973.82	0
GCA_006882045.1|EBP7329155.1	2973.7	0
GCA_011410385.1|EEJ1996192.1	2973.54	0
GCA_007745255.1|ECH8371073.1	2973.37	0
GCA_008453475.1|ECT1550102.1	2973.32	1
GCA_004191915.1|EAA7007590.1	2973.28	0
GCA_015848645.1|EGR9572913.1	2973.23	0
GCA_003873375.1|MIR72505.1	2973.04	0
GCA_008454295.1|ECT1737226.1	2972.95	0
GCA_006078195.1|EBA0306154.1	2972.81	0
GCA_007189975.1|EBV8728715.1	2972.61	0
GCA_005607275.1|EAQ6197760.1	2972.57	0
GCA_006084475.1|EBA1636856.1	2972.47	0
GCA_023989035.1|EJJ4307912.1	2972.28	0
GCA_005533185.1|EAO9488646.1	2972.1	0
GCA_003890635.1|MJX96613.1	2971.91	0
GCA_029095325.1|EKO8653903.1	2971.72	0
GCF_022604115.1|WP_229589781.1	2971.43	0
GCA_009316735.1|EDI2533829.1	2971.34	0
GCA_003874135.1|MIP82387.1	2971.15	0
GCA_025402135.1|EJW2098436.1	2970.96	0
GCA_020674225.1|MCC1577482.1	2970.77	0
GCA_023903115.1|EJJ0348506.1	2970.58	0
GCA_005911985.1|EAW4270533.1	2970.39	0
GCA_020173545.1|HBJ7992279.1	2970.2	0
GCA_010491455.1|EDS3817280.1	2970.01	0
GCA_026076315.1|EKC2533845.1	2969.83	0
GCA_005535535.1|EAP0089556.1	2969.64	0
GCA_010525695.1|EDT0593133.1	2969.45	0
GCF_025629085.1|WP_136143627.1	2969.26	0
GCA_026082675.1|HCS0130400.1	2969.07	0
GCA_011244675.1|EEG6560796.1	2968.88	0
GCA_007184115.1|EBV7338906.1	2968.69	0
GCA_008918765.1|EDB7311876.1	2968.5	0
GCA_025761835.1|EJZ7393555.1	2968.31	0
GCA_008700925.1|ECX8343137.1	2968.12	0
GCA_016421855.1|MBJ5210113.1	2967.93	0
GCA_010448475.1|EDR4868216.1	2967.74	0
GCF_002795725.1|WP_100289985.1	2967.51	0
GCA_006713445.1|EBM0725499.1	2967.37	0
GCA_018081685.1|EHK9204740.1	2967.18	0
GCA_007528085.1|ECD5643636.1	2966.51	0
GCA_009515295.1|EDL3390068.1	2966.35	0
GCA_017844845.1|MBP1521205.1	2966.33	0
GCA_011708355.1|EEP1067059.1	2965.66	0
GCF_015070075.1|WP_024140105.1	2965.65	0
GCA_010797695.1|EDY1281280.1	2964.81	0
GCA_017845815.1|EHJ0757419.1	2964.69	0
GCA_008902345.1|EDB4200827.1	2964.66	0
GCA_023223355.1|EJD9069765.1	2964.25	0
GCA_010458955.1|EDR7594582.1	2964.14	0
GCA_019150025.1|EHS5187416.1	2964.11	0
GCA_005951205.1|EAX1831644.1	2964.02	0
GCA_018081545.1|EHK9168145.1	2963.91	0
GCA_010700025.1|EDW1731971.1	2963.59	0
GCF_024701695.1|WP_239699380.1	2963.4	0
GCA_008509875.1|ECU4065226.1	2963.35	0
GCF_001878895.1|WP_170851256.1	2963.03	0
GCA_017563685.1|EHG7122168.1	2962.87	0
GCA_007428205.1|ECB5170954.1	2962.83	0
GCA_006406475.1|EBG0736011.1	2962.69	0
GCA_014911435.1|EGJ6256398.1	2962.56	1
GCA_007863545.1|ECK1322195.1	2962.49	0
GCA_008546815.1|ECV4418029.1	2962.3	0
GCA_017332765.1|EHF5576765.1	2962.16	1
GCA_016423555.1|MBJ5599176.1	2962.01	0
GCA_010571565.1|EDU0063127.1	2961.93	0
GCA_005456275.1|EAN3247129.1	2961.84	0
GCF_016412805.1|WP_072842283.1	2961.67	0
GCA_016426385.1|MBJ5841328.1	2961.44	0
GCA_016422345.1|MBJ5304187.1	2961.41	0
GCF_005519345.1|WP_162847925.1	2961.31	0
GCA_011351785.1|EEI4446186.1	2961.12	0
GCA_005950765.1|EAX1756948.1	2960.93	0
GCA_005607075.1|EAQ6132178.1	2960.46	0
GCA_016416685.1|MBJ3909206.1	2960.44	1
GCA_018079145.1|EHK8785564.1	2960.21	0
GCA_023731295.1|EJH7441110.1	2960.18	0
GCA_009285925.1|EDH8603066.1	2959.99	0
GCA_023989865.1|EJJ4477250.1	2959.8	0
GCA_025540175.1|EJX2428186.1	2959.61	0
GCA_025402135.1|EJW2100981.1	2959.42	0
GCA_013802115.1|EFV3714646.1	2959.22	0
GCA_026076375.1|EKC2550114.1	2959.04	0
GCA_006986125.1|EBS0518291.1	2958.85	0
GCA_029231905.1|EKP4989413.1	2958.66	0
GCA_008498185.1|ECU1755375.1	2958.47	0
GCA_018273125.1|MBS2121037.1	2958.28	0
GCA_011246575.1|HAF3525065.1	2958.1	0
GCA_016419215.1|MBJ4574434.1	2957.91	0
GCA_005611915.1|EAQ7220511.1	2957.72	0
GCA_014522865.1|EGF7583145.1	2957.39	0
GCA_006078195.1|EBA0306155.1	2957.29	0
GCA_011118835.1|EEE1837712.1	2957.15	0
GCA_008808235.1|ECZ5235313.1	2956.59	0
GCA_010619485.1|EDU6365496.1	2956.44	0
GCA_016423645.1|MBJ5608899.1	2956.39	0
GCA_017109605.1|EHD0028199.1	2956.24	0
GCA_028050315.1|HDH9446657.1	2956.2	0
GCF_004120755.1|WP_129397289.1	2956.01	0
GCA_023498225.1|EJF6378787.1	2955.83	0
GCA_025511875.1|EJX0554416.1	2955.64	0
GCA_016594415.1|EGZ9672745.1	2955.45	0
GCA_003890635.1|MJX96624.1	2955.26	0
GCA_010514175.1|EDS8094141.1	2955.07	0
GCA_011707195.1|EEP0997546.1	2954.88	0
GCA_015860065.1|HAS9273993.1	2954.64	0
GCA_007485265.1|ECC5767517.1	2954.5	0
GCA_007320115.1|EBZ0335734.1	2954.31	0
GCA_025402135.1|EJW2098442.1	2954.12	0
GCA_010411675.1|HAE2378549.1	2953.93	0
GCA_017608125.1|EHH1881392.1	2953.74	0
GCA_010769875.1|EDX6452270.1	2953.56	0
GCA_007392045.1|ECA6787006.1	2953.19	0
GCF_006383995.1|WP_219630437.1	2953.18	0
GCA_006286655.1|EBE2443238.1	2952.98	0
GCA_018075165.1|EHK7909229.1	2952.8	0
GCA_005795325.1|EAU5206360.1	2952.42	0
GCF_002105805.1|WP_000997687.1	2952.25	0
GCA_016417345.1|MBJ4174401.1	2952.23	0
GCA_019150985.1|EHS5400843.1	2952.04	0
GCA_027237685.1|HDC2206511.1	2951.71	0
GCA_026090535.1|EKC4347925.1	2951.66	0
GCA_023496765.1|EJF6007667.1	2951.47	0
GCA_010372005.1|EDP9452289.1	2951.28	0
GCA_016419965.1|MBJ4745694.1	2951.1	0
GCA_024441755.1|EJN2805483.1	2950.91	0
GCA_008574725.1|ECV7407497.1	2950.72	0
GCA_015860065.1|HAS9274040.1	2950.53	0
GCA_005911985.1|EAW4270531.1	2950.34	0
GCA_005742235.1|EAT7385985.1	2950.15	0
GCA_006058095.1|EAZ5856572.1	2949.96	0
GCA_011439765.1|EEJ7735827.1	2949.77	0
GCA_023608485.1|MCL9058364.1	2949.5	0
GCA_027226785.1|HDC0445819.1	2949.39	0
GCA_020876235.1|EIN2646778.1	2949.2	0
GCA_007187495.1|EBV8144780.1	2949.01	0
GCA_018191195.2|EIB2562033.1	2948.83	0
GCA_005625855.1|EAR0439923.1	2948.64	0
GCA_011215085.1|EEG1746428.1	2948.45	0
GCA_023496485.1|EJF6088579.1	2948.26	0
GCA_016418595.1|MBJ4427737.1	2948.04	0
GCA_005533185.1|EAO9488547.1	2947.88	0
GCA_016563405.1|EGZ4032504.1	2946.43	0
GCA_006043495.1|EAZ2076579.1	2946.37	0
GCA_011406675.1|EEJ0107856.1	2946.35	0
GCF_016410135.1|WP_198889823.1	2946.16	0
GCA_022892855.1|EJA5427527.1	2946.04	0
GCA_023493285.1|EJF5407476.1	2945.98	0
GCA_008535555.1|ECV0539153.1	2945.75	0
GCA_007718865.1|ECH3365574.1	2945.66	0
GCA_007468875.1|ECC2479573.1	2945.61	0
GCA_007535095.1|ECD7399513.1	2945.58	0
GCF_016409445.1|WP_198878288.1	2945.19	0
GCA_008523385.1|ECU7481231.1	2945.18	1
GCA_007920515.1|ECL1001467.1	2944.93	0
GCF_004323855.1|WP_014342204.1	2944.82	0
GCA_007429985.1|ECB5578069.1	2944.79	0
GCA_016426495.1|MBJ5855943.1	2944.76	0
GCA_006985545.1|EBS0626302.1	2944.57	0
GCA_026364575.1|EKE2805056.1	2944.47	0
GCA_011309355.1|EEH8696884.1	2944.29	0
GCA_023731295.1|EJH7441487.1	2944.1	0
GCA_025402135.1|EJW2102436.1	2943.91	0
GCA_005771695.1|EAU3614272.1	2943.72	0
GCF_005519345.1|WP_137995257.1	2943.53	0
GCA_008523165.1|ECU7420985.1	2943.34	0
GCA_006145315.1|EBB4643140.1	2943.15	0
GCA_022897435.1|EJA6452220.1	2942.96	0
GCA_008498105.1|ECU1775251.1	2942.77	0
GCA_011642495.1|EEN8994116.1	2942.58	0
GCA_018524045.1|EHO4561175.1	2942.39	0
GCA_006258575.1|EBD5872486.1	2942.2	0
GCA_008463325.1|ECT3715021.1	2942.01	0
GCA_015860065.1|HAS9274079.1	2941.83	0
GCF_001478125.1|WP_223195281.1	2941.64	0
GCA_016419345.1|MBJ4592516.1	2941.45	0
GCA_007194935.1|EBV9921560.1	2941.26	0
GCA_016426445.1|MBJ5876236.1	2941.07	0
GCA_008552715.1|ECV3954835.1	2940.88	0
GCA_013116205.1|EFO7922396.1	2940.4	0
GCA_008503085.1|ECU2791737.1	2940.3	0
GCA_008036765.1|ECM6326019.1	2940.12	0
GCA_007490645.1|ECC6920963.1	2939.32	0
GCA_005535215.1|EAO9856198.1	2939.11	0
GCA_010680645.1|EDV9778535.1	2938.55	0
GCF_021397675.1|WP_015059991.1	2937.71	0
GCA_006839225.1|EBO9238639.1	2937.43	0
GCA_011194495.1|EEF7240325.1	2937.39	0
GCA_010427805.1|HAE2755458.1	2937.28	0
GCA_016233845.1|EGU9795344.1	2936.97	0
GCA_006695765.1|EBL6492865.1	2936.9	0
GCA_005970885.1|EAX6581644.1	2936.82	0
GCA_006920875.1|EBQ6793690.1	2936.79	0
GCA_005680015.1|EAS2604973.1	2936.1	0
GCA_018191165.2|EIB2642259.1	2936.09	0
GCA_008423645.1|ECS4564489.1	2935.81	0
GCA_018190035.1|EHL9946202.1	2935.65	0
GCA_006401295.1|EBF9183982.1	2935.59	0
GCA_010437555.1|EDR2669249.1	2935.44	0
GCA_016377465.1|EGX4241759.1	2935.26	0
GCA_010437555.1|EDR2669251.1	2935.18	0
GCA_027238095.1|HDC2288305.1	2935.02	0
GCA_010519315.1|EDS9229258.1	2934.83	0
GCA_020174525.1|HBJ8169586.1	2934.67	1
GCA_006956905.1|EBR4763757.1	2934.45	0
GCA_017924535.1|EHJ6674892.1	2934.28	0
GCF_003064175.1|WP_023227855.1	2934.27	0
GCF_015070075.1|WP_001567330.1	2934.16	0
GCA_005970885.1|EAX6581617.1	2934.12	0
GCA_007752955.1|ECH9934733.1	2933.98	0
GCA_011559645.1|EEM2539466.1	2933.79	0
GCA_005970885.1|EAX6581642.1	2933.32	0
GCA_005676215.1|EAS2072418.1	2933.18	0
GCA_022991745.1|EJC0484883.1	2933.17	0
GCA_005970885.1|EAX6581624.1	2932.75	0
GCA_023496765.1|EJF6007467.1	2932.56	0
GCA_005951205.1|EAX1831876.1	2932.54	0
GCA_014523325.1|EGF7683565.1	2931.94	0
GCA_023369615.1|EJF0242057.1	2931.33	0
GCA_007826405.1|ECJ5892402.1	2931.25	0
GCA_003869435.1|MIG26877.1	2931.13	0
GCA_017867715.1|EHJ2538609.1	2930.81	0
GCA_006341325.1|EBF3951611.1	2930.62	0
GCA_006681545.1|EBL3325419.1	2930.57	0
GCA_011382025.1|HAF6941855.1	2930.35	0
GCA_017924535.1|EHJ6674888.1	2930.16	0
GCA_026363035.1|EKE2606127.1	2930.12	0
GCA_009433615.1|EDK2461735.1	2930.01	0
GCA_006956905.1|EBR4763772.1	2929.91	0
GCA_010155035.1|HAC7046292.1	2929.85	0
GCA_016416685.1|MBJ3909339.1	2929.68	0
GCA_020174525.1|HBJ8169564.1	2929.47	1
GCA_007826405.1|ECJ5892248.1	2928.92	0
GCA_017967545.1|EHJ9903741.1	2928.8	0
GCA_007534995.1|ECD7259132.1	2928.71	0
GCA_005951205.1|EAX1831423.1	2928.62	0
GCA_008509395.1|ECU4356045.1	2928.57	0
GCA_010155035.1|HAC7046290.1	2928.52	0
GCF_020805865.1|WP_000349484.1	2928.37	0
GCA_010647605.1|EDV1758786.1	2928.36	0
GCA_016423555.1|MBJ5599166.1	2928.3	0
GCA_017485985.1|EHG2893390.1	2928.09	0
GCF_001246805.1|WP_053216813.1	2928.06	0
GCF_020444575.1|WP_079817809.1	2928	0
GCA_007838715.1|ECJ7218888.1	2927.98	0
GCA_015298605.1|EGO5896863.1	2927.8	0
GCA_004223885.1|EAA8724750.1	2927.73	0
GCA_010571565.1|EDU0063128.1	2927.68	0
GCF_026717575.1|WP_268200681.1	2927.64	0
GCA_010264975.1|HAE0825356.1	2927.45	0
GCA_006058095.1|EAZ5856573.1	2927.26	0
GCA_018510305.1|HBD8471856.1	2927.07	0
GCA_016419615.1|MBJ4668809.1	2926.81	1
GCA_026103455.1|EKC7010759.1	2926.69	0
GCA_025401775.1|EJW2002138.1	2926.29	0
GCA_022598215.1|EIZ0353933.1	2926.27	0
GCF_003548855.1|WP_206750109.1	2926.12	0
GCA_025401775.1|EJW2002101.1	2925.93	0
GCA_025761835.1|EJZ7395397.1	2925.74	0
GCA_027239465.1|HDC2546810.1	2925.56	0
GCA_017488225.1|EHG3420131.1	2925.37	0
GCA_016418645.1|MBJ4437013.1	2925.15	0
GCA_016416865.1|MBJ4002452.1	2924.99	0
GCA_016151115.1|EGU1062048.1	2924.8	0
GCA_026364575.1|EKE2805409.1	2924.61	0
GCA_007399275.1|ECA8536918.1	2924.42	0
GCA_010541045.1|EDT3773625.1	2924.23	0
GCA_015848645.1|EGR9572882.1	2923.95	0
GCA_006713445.1|EBM0725601.1	2923.85	0
GCA_014346535.1|EGD0397207.1	2923.66	0
GCA_026018885.1|EKB5404783.1	2923.47	0
GCF_007096235.1|WP_253839871.1	2923.29	0
GCA_019796375.1|EIA4107172.1	2923.1	0
GCA_025512175.1|EJX0631346.1	2922.91	0
GCA_008036765.1|ECM6326017.1	2922.72	0
GCA_016641115.1|EHA4095635.1	2922.25	0
GCA_010873325.1|EDZ9652717.1	2921.66	0
GCA_017801515.1|EHI3951235.1	2921.55	0
GCA_006345255.1|EBF4860009.1	2921.49	0
GCA_010182725.1|HAC7798341.1	2921.43	0
GCA_007763655.1|ECI2296159.1	2921.38	0
GCA_006811345.1|EBO2941651.1	2921.37	0
GCA_017826775.1|EHI7918459.1	2921.2	0
GCA_004265845.1|EAB8702400.1	2921.02	0
GCA_017301215.1|EHF3706206.1	2920.78	0
GCA_011293575.1|EEH5947323.1	2920.64	0
GCA_010773295.1|HAE9481089.1	2920.45	0
GCA_026018485.1|EKB5319537.1	2920.26	0
GCA_011629845.1|EEN6122135.1	2920.07	0
GCA_016419215.1|MBJ4574430.1	2919.88	0
GCA_008899365.1|EDB3120622.1	2919.69	0
GCA_025511875.1|EJX0554415.1	2919.5	0
GCA_006391025.1|EBF7293853.1	2919.31	0
GCA_007750135.1|ECH9410255.1	2919.12	0
GCA_005524295.1|EAO7496361.1	2918.93	0
GCA_010809045.1|EDY3491156.1	2918.75	0
GCA_007226855.1|EBW8191750.1	2918.56	0
GCA_016417145.1|MBJ4058604.1	2918.37	0
GCA_016423685.1|MBJ5627078.1	2918.18	0
GCA_016953175.1|EHB1214069.1	2917.99	0
GCA_023496765.1|EJF6007257.1	2917.8	0
GCA_014911795.1|EGJ6328567.1	2917.61	0
GCA_014758755.1|EGI6085104.1	2917.42	0
GCA_010185245.1|HAC8206537.1	2917.23	0
GCF_003431445.1|WP_074188826.1	2917.04	0
GCA_007836175.1|ECJ6702770.1	2916.85	0
GCA_016422525.1|MBJ5342801.1	2916.66	0
GCF_004121645.1|WP_164972057.1	2916.47	0
GCA_007035405.1|EBT0374216.1	2916.29	0
GCA_025992135.1|EKB5190686.1	2916.1	0
GCA_005608415.1|EAQ6415684.1	2915.91	0
GCA_009641015.1|HAB5399615.1	2915.72	0
GCA_025402135.1|EJW2100291.1	2915.53	0
GCF_004768665.1|WP_001548940.1	2915.34	0
GCA_011485725.1|EEK7721970.1	2915.15	0
GCA_011246575.1|HAF3525099.1	2914.96	0
GCA_010519915.1|EDS9298610.1	2914.77	0
GCA_006211465.1|EBC9357877.1	2914.58	0
GCA_006320745.1|EBE9534215.1	2914.39	0
GCA_007823265.1|ECJ5182802.1	2914.2	0
GCA_027233605.1|HDC1598092.1	2913.35	0
GCA_027232565.1|HDC1366462.1	2913.26	0
GCA_006104795.1|EBA6160093.1	2913.2	0
GCA_026577115.1|EKF0426941.1	2913.17	0
GCA_004219065.1|EAA7833503.1	2913.02	0
GCA_016421505.1|MBJ5108357.1	2912.78	0
GCA_005795685.1|EAU5165403.1	2912.36	0
GCA_010392305.1|EDQ3009954.1	2912.17	0
GCA_013797835.1|EFV2989031.1	2911.93	0
GCA_016943155.1|EHB0394034.1	2911.4	0
GCA_003871635.1|MIJ76425.1	2910.93	0
GCA_018273265.1|MBS2199877.1	2910.88	0
GCA_008509395.1|ECU4356054.1	2910.74	0
GCA_005970885.1|EAX6581621.1	2910.42	0
GCA_025540855.1|EJX2581194.1	2910.3	0
GCA_010437555.1|EDR2669252.1	2909.79	0
GCA_006034235.1|EAZ0471161.1	2909.77	0
GCA_008601285.1|ECW3055635.1	2909.76	0
GCA_017826315.1|EHI7851742.1	2909.62	0
GCA_006145315.1|EBB4643129.1	2909	1
GCA_011708355.1|EEP1067185.1	2908.99	0
GCA_010754985.1|EDX2839288.1	2908.96	0
GCA_007605855.1|ECF2367397.1	2908.75	0
GCA_023731295.1|EJH7441133.1	2908.65	0
GCA_022979875.1|EJB9142751.1	2908.53	0
GCF_002107425.1|WP_240510064.1	2908.33	0
GCA_008946695.1|EDC1111314.1	2908.32	0
GCA_011108355.1|EED9492042.1	2908.32	0
GCA_010602265.1|EDU4378975.1	2908.22	0
GCA_017060435.1|EHC5438769.1	2908.15	1
GCA_016423555.1|MBJ5599171.1	2907.99	0
GCA_023987475.1|EJJ3970863.1	2907.86	0
GCA_016421485.1|MBJ5103506.1	2907.83	0
GCF_000389535.1|WP_001350048.1	2907.77	0
GCA_025402135.1|EJW2102461.1	2907.58	0
GCA_007535095.1|ECD7395835.1	2907.39	0
GCF_001878985.1|WP_217646420.1	2907.2	0
GCA_016423865.1|MBJ5664510.1	2907.02	0
GCA_010689285.1|EDV6243532.1	2906.83	0
GCA_023498225.1|EJF6377282.1	2906.64	0
GCA_025545715.1|EJX2788881.1	2906.45	0
GCA_007229155.1|EBW8522345.1	2906.26	0
GCA_026904605.1|HCZ4943170.1	2906.07	0
GCA_016426195.1|MBJ5814583.1	2905.66	0
GCA_014533315.1|EGF8279252.1	2905.6	0
GCA_005966945.1|EAX5319516.1	2905.5	0
GCA_007605855.1|ECF2367752.1	2905.31	0
GCA_025555925.1|EJX4862637.1	2905.12	0
GCA_005524295.1|EAO7496371.1	2905.03	0
GCA_007906875.1|ECK8689734.1	2904.75	0
GCA_005606875.1|EAQ6061370.1	2904.46	0
GCA_006287855.1|EBE2350974.1	2904.37	0
GCF_000336175.1|WP_029593078.1	2904.18	0
GCA_021219075.1|EIQ7643376.1	2903.99	0
GCA_005941225.1|EAW9491742.1	2903.8	0
GCF_001691675.1|WP_205902754.1	2903.61	0
GCA_016417145.1|MBJ4058700.1	2903.42	0
GCA_014931985.1|HAO4500812.1	2903.23	0
GCA_005412015.1|EAM3030872.1	2903.04	0
GCA_023731295.1|EJH7440639.1	2902.85	0
GCA_006083835.1|EBA1565741.1	2901.79	0
GCA_018188635.1|EHL9626713.1	2901.17	0
GCA_017293595.1|EHF2631024.1	2900.99	0
GCA_016420925.1|MBJ4971584.1	2900.99	0
GCA_010696495.1|EDW1128743.1	2900.89	0
GCA_010427805.1|HAE2755456.1	2900.78	0
GCA_025114605.1|EJT8386373.1	2900.55	0
GCF_007096205.1|WP_143551123.1	2900.43	1
GCA_016943155.1|EHB0394038.1	2900.33	0
GCA_003878455.1|MII82018.1	2900.3	0
GCA_010421695.1|EDQ9240621.1	2900.24	0
GCA_006340325.1|EBF3883088.1	2900.15	0
GCA_005533635.1|EAO9641663.1	2900.14	0
GCA_008574725.1|ECV7407502.1	2899.73	0
GCA_005527415.1|EAO8184474.1	2899.46	0
GCA_016424195.1|MBJ5749415.1	2898.92	0
GCA_018012815.1|EHK2525369.1	2898.73	0
GCA_007973425.1|ECL7138866.1	2898.67	0
GCA_010642005.1|EDV0716114.1	2898.13	0
GCA_017797765.1|EHI3196244.1	2898.03	0
GCA_006525555.1|EBI0181008.1	2898.03	0
GCA_007427245.1|ECB4923949.1	2897.93	0
GCA_006167005.1|EBB9534053.1	2897.75	0
GCA_006525555.1|EBI0181002.1	2897.75	0
GCA_006938955.1|EBR0688702.1	2897.32	0
GCA_013497935.1|EFQ4884981.1	2897.29	0
GCA_005756355.1|EAU0104423.1	2897.26	0
GCA_008646715.1|ECX1157747.1	2897.23	0
GCF_001833495.1|WP_070808519.1	2897.18	0
GCA_006262135.1|EBD6769703.1	2896.89	0
GCA_005607075.1|EAQ6132243.1	2896.71	0
GCA_016423555.1|MBJ5599172.1	2896.64	0
GCA_023498585.1|EJF6401241.1	2896.61	0
GCA_016419485.1|MBJ4659423.1	2896.33	0
GCA_023496765.1|EJF6007853.1	2896.23	0
GCA_024625995.1|MCR2287265.1	2896.04	0
GCA_008700925.1|ECX8343138.1	2895.85	0
GCA_005911985.1|EAW4270534.1	2895.66	0
GCA_016423555.1|MBJ5599174.1	2895.48	0
GCF_002206525.1|WP_252393906.1	2895.29	0
GCA_018538225.1|EHO6271554.1	2895.1	0
GCA_027234965.1|HDC1926720.1	2894.91	0
GCA_011629425.1|EEN6234579.1	2894.72	0
GCA_010422645.1|EDQ9672822.1	2894.53	0
GCA_006718185.1|EBM1406676.1	2894.34	0
GCA_008487225.1|ECT9252992.1	2894.15	0
GCA_006907565.1|EBQ3934805.1	2893.96	0
GCA_006117185.1|EBA8971169.1	2893.58	0
GCA_014988905.1|HAO3760873.1	2893.44	0
GCA_005645755.1|EAR3991712.1	2893.39	0
GCA_012000365.1|EEU8023281.1	2893.21	0
GCA_008612265.1|ECW5381718.1	2893.02	0
GCA_010480555.1|EDS1619616.1	2892.83	0
GCA_010755035.1|EDX2885439.1	2892.64	0
GCA_016422655.1|MBJ5389086.1	2892.35	0
GCA_014988905.1|HAO3761074.1	2892.26	0
GCA_007480685.1|ECC4931524.1	2891.99	0
GCA_025402135.1|EJW2098432.1	2891.88	0
GCA_006145315.1|EBB4643139.1	2891.69	0
GCA_010755035.1|EDX2885443.1	2891.5	0
GCA_017826775.1|EHI7918958.1	2891.31	0
GCA_006258575.1|EBD5872492.1	2891.12	0
GCF_026195695.1|WP_227945758.1	2890.93	0
GCA_016423545.1|MBJ5604002.1	2890.75	0
GCF_019148595.1|WP_002301399.1	2890.56	0
GCA_003923335.1|MMV85560.1	2890.37	0
GCA_007349275.1|EBZ7167613.1	2890.18	0
GCA_005970885.1|EAX6580136.1	2889.99	0
GCA_019286355.1|EHU4041703.1	2889.8	0
GCA_017922995.1|EHJ6355415.1	2889.61	0
GCA_007195895.1|EBW0484424.1	2889.42	0
GCA_010673045.1|HAE7985785.1	2889.23	0
GCA_016418555.1|MBJ4389633.1	2889.04	0
GCA_006714105.1|EBM0945961.1	2888.85	0
GCF_003137415.1|WP_001618831.1	2888.66	0
GCF_001478385.1|WP_244757366.1	2888.48	0
GCA_016376065.1|EGX3935402.1	2888.29	0
GCF_025629085.1|WP_036984862.1	2888.1	0
GCA_007783065.1|ECI6759093.1	2887.2	0
GCA_016421425.1|MBJ5070790.1	2887.09	0
GCA_005698415.1|EAS6883442.1	2886.88	0
GCA_010558485.1|EDT7068464.1	2886.77	0
GCA_019648315.1|EHY9494115.1	2886.68	1
GCF_003064345.1|WP_154708228.1	2886.58	0
GCA_008424105.1|ECS4577514.1	2886.49	0
GCF_003547905.1|WP_119006127.1	2886.31	0
GCF_001981435.1|WP_077064860.1	2886.17	0
GCA_005607075.1|EAQ6132258.1	2885.78	0
GCA_025512175.1|EJX0634480.1	2885.11	0
GCA_025114605.1|EJT8386374.1	2885.04	0
GCA_017826775.1|EHI7918904.1	2884.55	0
GCA_006812265.1|EBO3080332.1	2883.94	0
GCA_024441995.1|EJN2865433.1	2883.36	0
GCA_011093825.1|EED6375685.1	2883.25	0
GCA_004191175.1|EAA7245407.1	2883.13	0
GCF_026460655.1|WP_126690778.1	2882.98	0
GCF_000599425.1|WP_031605596.1	2882.9	0
GCA_017967545.1|EHJ9903731.1	2882.81	0
GCA_009041945.1|EDF4036426.1	2882.55	0
GCA_007788955.1|ECI7594853.1	2882.44	0
GCA_010427365.1|EDR0409052.1	2882.32	0
GCA_007564365.1|ECE3294486.1	2881.94	0
GCA_016377465.1|EGX4241753.1	2881.92	0
GCA_007684405.1|ECG6257896.1	2880.89	0
GCA_005951205.1|EAX1830851.1	2880.53	0
GCA_005532575.1|EAO9251054.1	2880.21	0
GCA_015298605.1|EGO5896741.1	2880.16	0
GCF_001244465.1|WP_001043245.1	2879.89	1
GCF_003581095.1|WP_110275301.1	2879.88	0
GCA_013875025.1|EFW6032007.1	2879.83	0
GCA_015034405.1|EGL5266174.1	2879.69	0
GCA_005645755.1|EAR3991707.1	2879.43	0
GCA_023987835.1|EJJ4071295.1	2879.28	0
GCA_025512175.1|EJX0634263.1	2879.15	0
GCA_022617935.1|EIZ2109793.1	2878.53	0
GCA_014758005.1|EGI5886173.1	2878.48	0
GCA_010529595.1|HAE4512211.1	2878.1	0
GCA_007395195.1|ECA7548889.1	2877.91	0
GCA_010439075.1|EDR2882589.1	2877.72	0
GCA_023987295.1|EJJ3922860.1	2877.62	0
GCA_008486365.1|ECT9325856.1	2877.43	0
GCA_017879005.1|EHJ3922245.1	2877.31	1
GCA_010446255.1|EDR4418781.1	2877.04	0
GCA_010662085.1|EDV4590639.1	2876.84	0
GCA_010559555.1|EDT6888405.1	2876.8	0
GCA_008448485.1|ECT0427138.1	2876.69	0
GCA_023987355.1|EJJ3927594.1	2876.68	0
GCA_008447245.1|ECT0088095.1	2876.48	0
GCA_022617935.1|EIZ2110418.1	2876.47	0
GCF_001643875.1|WP_000024078.1	2876.31	0
GCA_018081285.1|EHK9141898.1	2876.11	0
GCA_008118005.1|ECO1613272.1	2875.65	0
GCF_026013295.1|WP_012615301.1	2874.69	0
GCA_010379665.1|EDQ0314441.1	2874.62	0
GCA_008476435.1|ECT6715071.1	2874.41	0
GCA_005435995.1|EAM8349104.1	2873.99	0
GCA_018187875.1|EHL9464439.1	2873.97	0
GCA_025991675.1|EKB5077764.1	2873.78	0
GCA_007468875.1|ECC2479588.1	2873.72	0
GCA_018561455.1|EHO7255275.1	2873.55	0
GCA_007273675.1|EBX9805256.1	2872.81	0
GCA_016420925.1|MBJ4971483.1	2872.79	0
GCA_004225125.1|EAA9186565.1	2872.7	0
GCA_016451205.1|EGY0744885.1	2872.69	0
GCA_005532405.1|EAO9157902.1	2872.31	0
GCA_010439075.1|EDR2881883.1	2872.27	0
GCA_014988905.1|HAO3760504.1	2872.23	0
GCA_011183215.1|EEF4401889.1	2872.18	0
GCA_005479335.1|EAN8612618.1	2872.03	0
GCA_016420925.1|MBJ4971478.1	2871.57	0
GCA_007815915.1|ECJ3850479.1	2871.29	0
GCA_010702345.1|EDW2038800.1	2871.19	0
GCA_010660585.1|EDV4240856.1	2871.06	0
GCA_010379665.1|EDQ0314437.1	2871.03	0
GCA_011761165.1|EEQ0328887.1	2870.9	0
GCA_017563685.1|EHG7122057.1	2870.8	0
GCA_010559575.1|EDT6860568.1	2870.75	0
GCF_016408665.1|WP_198910951.1	2870.61	0
GCA_010559575.1|EDT6860567.1	2870.56	0
GCA_007534995.1|ECD7258860.1	2870.51	0
GCA_007646195.1|ECG1251489.1	2870.38	0
GCA_008507885.1|ECU3876585.1	2870.21	0
GCA_008776415.1|ECZ1763632.1	2870.18	0
GCA_014292595.1|EGC5138894.1	2869.75	0
GCA_010559555.1|EDT6887979.1	2869.58	0
GCF_019586625.1|WP_000942288.1	2869.39	0
GCA_016495265.1|EGY5061406.1	2869.18	0
GCA_006943025.1|EBR1511981.1	2869.07	0
GCF_002032795.1|WP_239699084.1	2869.02	0
GCA_006812265.1|EBO3080346.1	2868.95	0
GCA_021534795.1|EIT6953842.1	2868.66	0
GCA_014544485.1|EGG0590830.1	2868.42	0
GCA_018015595.1|EHK2735941.1	2868.4	0
GCA_018191435.2|EIB2677923.1	2868.33	0
GCF_006869965.1|WP_220572052.1	2868.3	1
GCA_007192775.1|EBV9506552.1	2868.23	0
GCA_006021535.1|EAY7565743.1	2868.11	0
GCA_005439715.1|EAM9548206.1	2867.6	0
GCA_027233785.1|HDC1649823.1	2867.48	0
GCF_016409445.1|WP_096981043.1	2867.39	0
GCA_018191165.2|EIB2642265.1	2867.31	0
GCF_019249005.1|WP_218255818.1	2867.21	0
GCA_007356995.1|EBZ9117981.1	2866.96	0
GCA_006972865.1|EBR7777429.1	2866.93	0
GCA_005970885.1|EAX6581626.1	2866.91	0
GCA_014523325.1|EGF7683800.1	2866.82	0
GCF_012028255.1|WP_223716437.1	2866.8	0
GCA_021219825.1|EIQ7763434.1	2866.78	0
GCF_003549495.1|WP_007899670.1	2866.74	0
GCA_010125165.1|HAC6729172.1	2866.72	0
GCA_016418595.1|MBJ4427712.1	2866.62	0
GCA_025540175.1|EJX2429748.1	2866.53	0
GCA_016419965.1|MBJ4745716.1	2866.34	0
GCA_005972645.1|EAX6604185.1	2866.15	0
GCA_010615365.1|HAE6272677.1	2865.87	0
GCA_008695205.1|ECX7062103.1	2865.77	0
GCA_016416955.1|MBJ4016142.1	2865.49	0
GCA_011246575.1|HAF3525070.1	2865.39	0
GCA_008535555.1|ECV0539141.1	2865.21	0
GCA_016418555.1|MBJ4389646.1	2865.02	0
GCA_011260345.1|EEG9746848.1	2864.83	0
GCA_010566045.1|EDT8911637.1	2864.54	0
GCA_007421365.1|ECB3420400.1	2864.45	0
GCA_009641015.1|HAB5395090.1	2864.26	0
GCA_010755035.1|EDX2885440.1	2864.07	0
GCA_016419965.1|MBJ4745710.1	2863.79	0
GCA_004223885.1|EAA8724771.1	2863.61	0
GCA_017826775.1|EHI7918471.1	2863.5	0
GCA_025978405.1|EKB4811774.1	2863.31	0
GCA_003870315.1|MII28487.1	2863.12	0
GCA_011276825.1|HAF4150204.1	2862.94	0
GCA_008993235.1|EDC9752708.1	2862.75	0
GCA_023181895.1|HCB7035161.1	2862.56	0
GCF_019248895.1|WP_218452479.1	2861.99	0
GCA_007765335.1|ECI2971523.1	2861.75	0
GCA_010559555.1|EDT6888564.1	2861.63	0
GCA_007319895.1|EBZ0313530.1	2861.52	0
GCA_017488085.1|EHG3388200.1	2860.75	0
GCA_011396995.1|EEI9197576.1	2860.73	0
GCA_017608125.1|EHH1884543.1	2860.71	0
GCA_005698415.1|EAS6883297.1	2860.55	0
GCA_025446275.1|EJW5844159.1	2860.41	0
GCA_008460585.1|ECT3231007.1	2860.41	0
GCA_023902455.1|EJJ0282724.1	2860.38	0
GCA_010124585.1|HAC6633440.1	2860.29	0
GCA_018426865.1|EHN7852726.1	2860.1	0
GCA_016417205.1|MBJ4082678.1	2859.81	0
GCF_019173605.1|WP_218201427.1	2859.72	0
GCA_022480965.1|EIY3895436.1	2859.53	0
GCA_008476435.1|ECT6714585.1	2859.34	0
GCA_018187535.1|EHL9388776.1	2859.06	0
GCA_018116445.1|EHL4610423.1	2858.96	0
GCA_010684245.1|EDV8715818.1	2858.77	0
GCA_011718925.1|EEP3188704.1	2858.58	0
GCA_006295875.1|EBE4301028.1	2858.4	0
GCA_017611045.1|EHH1974100.1	2858.21	0
GCA_006089215.1|EBA2750290.1	2857.92	0
GCF_019248745.1|WP_218208500.1	2857.83	0
GCA_023988015.1|EJJ4059040.1	2857.64	0
GCA_006953965.1|EBR4049928.1	2857.17	0
GCA_008837655.1|EDA0344225.1	2856.98	0
GCA_008535555.1|ECV0539645.1	2856.74	0
GCA_010702295.1|EDW2056458.1	2856.55	0
GCA_006985545.1|EBS0626174.1	2856.41	0
GCF_026716135.1|WP_077248426.1	2856.4	0
GCA_005688475.1|EAS4619500.1	2856.31	0
GCA_027237325.1|HDC2125846.1	2856.12	0
GCA_023496765.1|EJF6007265.1	2855.94	0
GCA_010574345.1|EDU0443333.1	2855.75	0
GCA_011301815.1|EEH7612685.1	2855.56	0
GCA_017844915.1|MBP1523012.1	2855.37	0
GCF_001478345.1|WP_223195093.1	2855.18	0
GCA_025555355.1|EJX4719201.1	2854.99	0
GCA_006713445.1|EBM0725639.1	2854.8	0
GCA_020552545.1|EIJ6846179.1	2854.61	0
GCA_025811915.1|EKA1357220.1	2854.42	0
GCF_025629085.1|WP_001196930.1	2854.23	0
GCF_019248895.1|WP_218452488.1	2853.95	0
GCA_003870315.1|MII28482.1	2853.85	0
GCA_023731295.1|EJH7440002.1	2853.67	0
GCA_005524835.1|EAO7613769.1	2853.48	0
GCA_006633265.1|EBK2647656.1	2853.29	0
GCA_008695445.1|ECX7192213.1	2853.1	0
GCA_015045625.1|EGL6587329.1	2852.91	0
GCF_001242765.1|WP_223173342.1	2852.72	0
GCF_004786105.1|WP_210425844.1	2852.53	0
GCA_006012245.1|EAY5807680.1	2852.34	0
GCA_006950525.1|EBR3829240.1	2852.15	0
GCA_017533765.1|EHG6457105.1	2851.96	0
GCA_003878455.1|MII82188.1	2851.77	0
GCA_007182015.1|EBV6855565.1	2850.53	0
GCA_026367515.1|EKE3213124.1	2850.23	0
GCA_018188635.1|EHL9626710.1	2850.09	0
GCA_018191165.2|EIB2642256.1	2849.9	0
GCA_007745255.1|ECH8371078.1	2849.87	0
GCA_006877705.1|EBP7231715.1	2849.56	0
GCF_002066665.1|WP_080171900.1	2849.52	0
GCA_003878435.1|MII35710.1	2849.5	0
GCA_009202305.1|EDG6455016.1	2849.41	0
GCA_023496765.1|EJF6007396.1	2848.71	0
GCA_027254895.1|EKH5138252.1	2848.15	0
GCA_010427805.1|HAE2755676.1	2848.03	0
GCA_008507885.1|ECU3876659.1	2847.9	0
GCA_017486665.1|EHG3124220.1	2847.71	0
GCA_023438405.1|EJF3220680.1	2847.57	0
GCA_010687225.1|EDV5907217.1	2847.33	0
GCA_016377465.1|EGX4241755.1	2847.29	0
GCA_010453575.1|EDR6107449.1	2847.22	1
GCA_016377465.1|EGX4241764.1	2847.1	0
GCA_014658715.2|EGY1127089.1	2847.05	0
GCA_006101995.1|EBA5644468.1	2846.86	0
GCA_006002145.1|EAY3285222.1	2846.82	0
GCA_007754275.1|ECI0225994.1	2846.38	0
GCA_007472555.1|ECC3232842.1	2846.25	0
GCA_010775735.1|EDX6792210.1	2846.24	0
GCA_010425145.1|EDQ9944931.1	2846.06	0
GCA_009026625.1|EDD3220849.1	2846.04	0
GCA_010566045.1|EDT8911620.1	2845.92	0
GCA_006099995.1|EBA5087748.1	2845.81	0
GCA_010451795.1|HAE3127979.1	2845.47	0
GCA_008514165.1|ECU5477801.1	2845.44	0
GCA_010749335.1|EDX2265771.1	2845.38	0
GCA_010647605.1|EDV1758878.1	2845.06	0
GCA_028547295.1|EKL8632259.1	2844.92	0
GCA_005676375.1|EAS1760704.1	2844.89	0
GCA_009335095.1|EDI6627473.1	2844.77	0
GCA_010647605.1|EDV1758897.1	2844.49	0
GCA_016418555.1|MBJ4389614.1	2844.43	0
GCA_016420725.1|MBJ4929288.1	2844.4	0
GCA_014755985.1|EGI5280488.1	2844.21	0
GCA_025808655.1|EKA0789250.1	2844.02	0
GCA_006007225.1|EAY4524493.1	2843.69	0
GCA_013722055.1|EFT8794079.1	2843.64	0
GCA_003870315.1|MII28510.1	2843.45	0
GCA_011246575.1|HAF3525079.1	2843.26	0
GCA_024909915.1|EJR5795161.1	2843.07	0
GCA_027239465.1|HDC2548972.1	2842.88	0
GCA_016418865.1|MBJ4492103.1	2842.62	0
GCA_005524835.1|EAO7613829.1	2842.55	0
GCA_023496765.1|EJF6007464.1	2842.31	0
GCA_017865195.1|EHJ2343171.1	2842.13	0
GCA_016416685.1|MBJ3909197.1	2841.98	0
GCA_025869725.1|EKA7217935.1	2841.75	0
GCA_025402135.1|EJW2098441.1	2841.56	0
GCA_008503085.1|ECU2791191.1	2841.37	0
GCA_014760345.1|EGI6478682.1	2841.18	0
GCA_006950525.1|EBR3829244.1	2840.99	0
GCA_022379515.1|EIX5151244.1	2840.8	0
GCA_018496845.1|EHO2680751.1	2840.61	0
GCF_023840565.1|WP_024144840.1	2840.42	0
GCA_026103455.1|EKC7010762.1	2840.23	0
GCA_023493805.1|EJF5510355.1	2839.85	0
GCF_003137465.1|WP_000483515.1	2839.05	0
GCA_017211135.1|EHE0633737.1	2839.03	0
GCA_027233785.1|HDC1649827.1	2838.53	0
GCA_006043495.1|EAZ2076585.1	2838.32	0
GCA_007610535.1|ECF3436508.1	2838.26	0
GCA_028938505.1|EKO2600446.1	2838.24	0
GCA_007920515.1|ECL1001466.1	2838.21	0
GCA_007181715.1|EBV6841566.1	2838.15	0
GCA_007772545.1|ECI4480309.1	2837.97	0
GCA_006109635.1|EBA7470678.1	2837.63	0
GCA_016421425.1|MBJ5070839.1	2837.6	0
GCA_008700825.1|ECX8317754.1	2837.58	0
GCA_008468485.1|ECT4927924.1	2837.48	0
GCA_017365345.1|EHG0140473.1	2837.4	0
GCA_020173545.1|HBJ7992280.1	2837.21	0
GCA_025761835.1|EJZ7395399.1	2837.02	0
GCA_008097085.1|ECN7117423.1	2836.83	0
GCA_026258925.1|EKD8405715.1	2836.64	0
GCA_026076315.1|EKC2530846.1	2836.45	0
GCA_007535095.1|ECD7395837.1	2836.26	0
GCA_027239505.1|HDC2563380.1	2836.07	0
GCF_002127865.1|WP_158092893.1	2835.79	0
GCA_017365345.1|EHG0140470.1	2835.69	0
GCA_023610015.1|MCL9440726.1	2835.5	0
GCA_011122745.1|HAF0617169.1	2835.31	0
GCA_007270195.1|EBX8802607.1	2835.13	0
GCA_014522765.1|EGF7477040.1	2834.94	0
GCA_017837435.1|EHI9874298.1	2834.13	0
GCA_016417545.1|MBJ4183691.1	2834.06	0
GCA_007112705.1|EBU6211482.1	2833.78	0
GCA_005411635.1|EAM2942281.1	2833.71	0
GCA_027237165.1|HDC2062618.1	2833.61	0
GCA_007548435.1|ECE0326008.1	2833.52	0
GCA_007744445.1|ECH8227344.1	2833.28	0
GCA_016423555.1|MBJ5599168.1	2832.76	0
GCF_020444575.1|WP_226312442.1	2832.73	0
GCA_007178395.1|EBV6103476.1	2832.57	0
GCA_006854225.1|EBP2126964.1	2832.46	0
GCA_018450325.1|EHN7996599.1	2832.43	0
GCA_007834015.1|ECJ6058940.1	2832.29	0
GCA_005756215.1|EAU0090932.1	2832.16	0
GCA_025402135.1|EJW2098435.1	2832.1	0
GCF_000748685.1|WP_187726427.1	2831.91	0
GCA_010760875.1|EDX4235755.1	2831.72	0
GCA_025224075.1|EJU9483482.1	2831.53	0
GCA_026362995.1|EKE2596311.1	2831.34	0
GCA_006209665.1|EBC8861715.1	2831.15	0
GCF_023610135.1|WP_223121342.1	2830.85	0
GCF_012028395.1|WP_209263772.1	2830.77	0
GCA_011081905.1|EED3952488.1	2830.47	0
GCA_011208315.1|EEG0306418.1	2830.2	0
GCA_010493495.1|HAE3887370.1	2829.55	0
GCA_006630805.1|EBK2050895.1	2829.54	0
GCA_005951205.1|EAX1831649.1	2829.36	0
GCA_016377465.1|EGX4241751.1	2828.75	0
GCA_011629765.1|EEN6139298.1	2828.44	0
GCA_011168535.1|HAF1337735.1	2828.37	1
GCA_007838715.1|ECJ7218891.1	2828.19	0
GCA_018187875.1|EHL9464442.1	2828.02	0
GCA_022401725.1|EIX7470505.1	2827.9	0
GCA_007070265.1|EBT7729610.1	2827.65	1
GCA_018959335.1|EHQ6665103.1	2827.6	0
GCA_017528845.1|EHG6221532.1	2827.54	0
GCF_001246885.1|WP_223195384.1	2827.52	1
GCA_016422655.1|MBJ5389062.1	2827.45	0
GCA_019081505.1|EHR8906647.1	2827.4	0
GCA_006907685.1|EBQ3550643.1	2827.37	0
GCA_021559995.1|UJL40145.1	2827.18	0
GCA_006086495.1|EBA1689551.1	2826.79	0
GCA_010797695.1|EDY1281351.1	2826.54	0
GCA_020953975.1|HBL3862776.1	2826.52	0
GCA_005950645.1|EAX1656709.1	2826.3	0
GCA_017844915.1|MBP1522781.1	2826.23	0
GCA_020912825.1|EIN7196682.1	2826.04	0
GCA_005532455.1|EAO9403253.1	2825.86	0
GCA_003870315.1|MII28502.1	2825.67	0
GCA_023731295.1|EJH7440652.1	2825.48	0
GCA_004277435.1|EAC1656939.1	2825.29	0
GCA_009571545.1|EDM5990875.1	2825.1	0
GCA_005611915.1|EAQ7220512.1	2824.91	0
GCA_006037895.1|EAZ0726162.1	2824.72	0
GCA_022393565.1|HBZ5647775.1	2824.53	0
GCA_010556365.1|EDT7570148.1	2824.34	0
GCA_027754045.1|EKI3602397.1	2824.15	0
GCF_013207445.1|WP_172664586.1	2823.96	0
GCA_020173545.1|HBJ7992277.1	2823.77	0
GCA_018272815.1|MBS2634077.1	2823.63	0
GCA_026074975.1|EKC2250384.1	2823.4	0
GCA_026077925.1|EKC2894569.1	2823.21	0
GCA_005951205.1|EAX1831648.1	2822.73	0
GCA_011486445.1|EEK7841913.1	2822.48	0
GCA_008200125.1|ECP4590124.1	2822.45	0
GCA_016947295.1|EHB0654494.1	2822.36	0
GCA_017337305.1|EHF6446904.1	2822.17	0
GCA_016418595.1|MBJ4427709.1	2821.95	0
GCA_011302755.1|EEH7555539.1	2821.88	0
GCA_007535095.1|ECD7395838.1	2821.69	0
GCA_017608125.1|EHH1884542.1	2821.17	0
GCA_017831515.1|EHI8802742.1	2821.03	0
GCA_004228035.1|EAA9938917.1	2820.98	0
GCA_025540175.1|EJX2432248.1	2820.94	0
GCA_024910595.1|EJR5961087.1	2820.75	0
GCA_007501725.1|ECC9711367.1	2820.56	0
GCA_006058095.1|EAZ5856566.1	2820.37	0
GCA_016423485.1|MBJ5565794.1	2820.18	0
GCA_024625835.1|MCR2296856.1	2819.99	0
GCA_011215085.1|EEG1746426.1	2819.8	0
GCA_008574725.1|ECV7407496.1	2819.61	0
GCF_015241115.1|WP_000546749.1	2819.07	1
GCF_001832595.1|WP_077958170.1	2819.01	0
GCA_005435935.1|EAM8400939.1	2818.95	0
GCA_010873325.1|EDZ9652712.1	2818.22	0
GCA_005957485.1|EAX3224870.1	2817.96	1
GCA_010973855.1|EEC0939248.1	2817.91	0
GCA_010286965.1|EDP0885957.1	2817.74	0
GCA_025402195.1|EJW2128692.1	2816.29	0
GCF_021397675.1|WP_015586033.1	2816.25	0
GCA_016630265.1|EHA2754794.1	2815.63	0
GCA_010650525.1|EDV2372043.1	2815.11	0
GCA_011079145.1|EED3334873.1	2814.97	0
GCA_006939375.1|EBR1292743.1	2814.94	0
GCA_007610515.1|ECF3459518.1	2814.74	0
GCA_006939375.1|EBR1292760.1	2814.22	0
GCA_010421695.1|EDQ9240307.1	2813.96	0
GCA_017339075.1|EHF6859229.1	2813.92	0
GCA_007770085.1|ECI3890063.1	2813.65	0
GCA_005971225.1|EAX6232712.1	2813.55	0
GCA_017927575.1|EHJ7375394.1	2812.39	0
GCA_006101095.1|EBA5242819.1	2812.2	0
GCF_003265985.1|WP_112324627.1	2812.17	0
GCA_008535555.1|ECV0539164.1	2812.01	0
GCA_010642725.1|EDV0797770.1	2811.92	0
GCA_011708315.1|EEP1117004.1	2811.76	0
GCA_007357835.1|EBZ9348662.1	2811.75	0
GCA_007534995.1|ECD7259135.1	2811.68	0
GCA_008486365.1|ECT9325845.1	2811.56	0
GCA_008574725.1|ECV7407437.1	2811.55	0
GCA_025446275.1|EJW5843918.1	2811.48	0
GCA_021308475.1|EIR9867955.1	2811.42	0
GCA_011559645.1|EEM2538307.1	2810.54	0
GCA_023691525.1|EJH4740230.1	2810.42	0
GCA_017488505.1|EHG3460320.1	2810.14	0
GCA_011486445.1|EEK7841882.1	2810.04	1
GCA_008946695.1|EDC1111311.1	2809.95	0
GCA_005986205.1|EAY0055002.1	2809.94	0
GCA_020174525.1|HBJ8169561.1	2809.91	1
GCA_027240105.1|HDC2660509.1	2809.36	0
GCA_005676555.1|EAS1700071.1	2809.28	0
GCF_019173605.1|WP_225912032.1	2809.27	0
GCA_025511875.1|EJX0554318.1	2809.26	0
GCA_006018975.1|EAY6808474.1	2809.15	1
GCA_025446275.1|EJW5843921.1	2808.96	0
GCA_021219825.1|EIQ7763464.1	2808.89	0
GCF_001295675.1|WP_222853278.1	2808.76	1
GCA_008005545.1|ECM1979317.1	2808.65	0
GCA_006103155.1|EBA6029624.1	2808.51	0
GCA_014565455.1|EGG4253471.1	2808.46	0
GCA_008808915.1|ECZ5203063.1	2808.05	0
GCA_005625855.1|EAR0439889.1	2808.03	0
GCA_008116825.1|ECO1315128.1	2807.84	0
GCF_003137465.1|WP_000081957.1	2807.67	0
GCA_010496875.1|EDS5038016.1	2807.6	0
GCA_008509395.1|ECU4356207.1	2807.39	0
GCA_011093825.1|EED6375587.1	2807.33	0
GCA_004266895.1|EAB8626045.1	2807.26	0
GCA_025446275.1|EJW5843908.1	2806.99	0
GCA_006929355.1|EBQ8762711.1	2806.91	0
GCA_009041945.1|EDF4036427.1	2806.88	0
GCA_011093825.1|EED6375586.1	2806.57	0
GCA_016416685.1|MBJ3906471.1	2806.51	1
GCA_010427805.1|HAE2755670.1	2806.41	0
GCA_007186845.1|EBV7778508.1	2806.25	0
GCA_007564365.1|ECE3294485.1	2805.95	0
GCA_016364325.1|EGX1237189.1	2805.69	1
GCA_023987915.1|EJJ4075179.1	2805.62	0
GCA_017826775.1|EHI7918704.1	2805.1	0
GCA_024920225.1|EJR6950100.1	2804.69	0
GCA_022617935.1|EIZ2109972.1	2804.52	0
GCA_017826375.1|EHI7787460.1	2804.51	0
GCA_017826775.1|EHI7918860.1	2804.49	0
GCA_005607275.1|EAQ6197703.1	2804.46	0
GCA_010451795.1|HAE3127109.1	2804.37	0
GCA_006810325.1|EBO2606910.1	2804.08	0
GCA_007184435.1|EBV7432769.1	2804.01	0
GCA_007184435.1|EBV7432771.1	2803.85	0
GCA_010566045.1|EDT8911602.1	2803.71	0
GCA_011486445.1|EEK7841881.1	2803.54	0
GCF_002030965.1|WP_058820198.1	2803.34	0
GCA_011093825.1|EED6375599.1	2803.12	0
GCA_011093825.1|EED6375592.1	2802.93	0
GCA_025446275.1|EJW5843906.1	2802.52	0
GCA_011609625.1|EEN1775507.1	2802.47	0
GCF_014830595.1|WP_032351510.1	2802.07	0
GCA_017967545.1|EHJ9903744.1	2801.8	0
GCA_007770085.1|ECI3889686.1	2801.7	0
GCA_017826775.1|EHI7918703.1	2801.5	0
GCA_011641635.1|EEN8725132.1	2801.33	0
GCA_006879565.1|EBP7911018.1	2801.3	0
GCA_011559645.1|EEM2539378.1	2801.12	0
GCA_007645875.1|ECG1137058.1	2801.04	0
GCA_017493625.1|EHG4385640.1	2800.93	0
GCA_017223755.1|EHE2088295.1	2800.79	0
GCF_016409445.1|WP_198869838.1	2800.59	0
GCA_006763585.1|EBN1740020.1	2800.51	0
GCA_017565145.1|EHG7422994.1	2800.17	0
GCA_005418495.1|EAM4462796.1	2800.13	0
GCA_017830355.1|EHI8599672.1	2800.06	0
GCA_016416685.1|MBJ3906469.1	2799.8	1
GCA_011093825.1|EED6375585.1	2799.52	0
GCA_008509395.1|ECU4356047.1	2799.28	0
GCA_007838715.1|ECJ7218875.1	2799.26	0
GCA_013159125.1|EFP2621819.1	2799.09	0
GCA_007494975.1|ECC8156545.1	2798.99	0
GCA_007552915.1|ECE1536998.1	2798.81	0
GCA_007838715.1|ECJ7218890.1	2798.68	0
GCA_026872855.1|EKG2290833.1	2798.56	0
GCA_011480935.1|EEK6565947.1	2798.49	0
GCA_010398905.1|EDQ4520349.1	2798.47	0
GCA_005532855.1|EAO9317131.1	2798.44	0
GCA_026701745.1|EKF6616756.1	2798.42	0
GCA_012105655.1|EEW9601291.1	2798.23	0
GCA_010434695.1|EDR1904059.1	2798.05	0
GCA_025992135.1|EKB5190688.1	2797.86	0
GCA_008004645.1|ECM2193755.1	2797.67	0
GCA_011246575.1|HAF3525077.1	2797.48	0
GCA_003878455.1|MII82169.1	2797.29	0
GCA_010385165.1|EDQ1420789.1	2797.1	0
GCA_016421855.1|MBJ5210110.1	2796.91	0
GCA_005606875.1|EAQ6061358.1	2796.72	0
GCA_025511815.1|EJX0563696.1	2796.53	0
GCA_006117185.1|EBA8968166.1	2796.34	0
GCA_005970885.1|EAX6581741.1	2795.96	0
GCA_017659055.1|EHH3042056.1	2795.9	0
GCA_020207525.1|EIE7077808.1	2795.77	0
GCF_003431445.1|WP_108629848.1	2795.59	0
GCA_003918935.1|MMM05790.1	2795.4	0
GCA_010698975.1|EDW1356615.1	2795.07	0
GCA_026076165.1|EKC2512121.1	2795.02	0
GCA_005960705.1|EAX3762519.1	2794.83	0
GCA_023731295.1|EJH7441486.1	2794.64	0
GCA_010775735.1|EDX6792209.1	2794.05	0
GCA_016423555.1|MBJ5599164.1	2793.79	0
GCA_011300155.1|EEH7223336.1	2793.57	0
GCA_006812265.1|EBO3080334.1	2792.94	0
GCA_006631285.1|EBK1959513.1	2792.8	0
GCA_005535515.1|EAP0132057.1	2792.76	0
GCA_016377465.1|EGX4241750.1	2792.62	0
GCA_010530795.1|EDT1622810.1	2792.53	0
GCF_003547515.1|WP_119024879.1	2792.51	0
GCA_005527415.1|EAO8184482.1	2792.37	0
GCA_003878455.1|MII82103.1	2792.37	0
GCA_016426305.1|MBJ5851047.1	2792.34	0
GCA_005607075.1|EAQ6132225.1	2791.99	0
GCA_015860065.1|HAS9274029.1	2791.8	0
GCA_007196455.1|EBW0540863.1	2791.79	0
GCA_014911795.1|EGJ6328565.1	2791.61	0
GCA_006655585.1|EBK7436634.1	2791.42	0
GCA_019199935.1|EHT2712199.1	2791.14	0
GCA_003874275.1|MIP45613.1	2790.92	0
GCA_016420395.1|MBJ4848103.1	2790.86	0
GCA_006953965.1|EBR4049929.1	2790.57	0
GCA_005762495.1|EAU1445994.1	2790.48	0
GCA_006028535.1|EAY9327753.1	2790.29	0
GCA_016421485.1|MBJ5103541.1	2790.1	0
GCA_015246555.1|EGO0512528.1	2789.91	0
GCA_007744445.1|ECH8227343.1	2789.58	0
GCA_010755035.1|EDX2885441.1	2789.53	0
GCA_014999765.1|HAO4326548.1	2789.34	0
GCA_018105165.1|EHL2852476.1	2789.15	0
GCA_023769725.1|EJI1631274.1	2788.96	0
GCA_017854695.1|EHJ1339497.1	2788.78	0
GCA_008698425.1|ECX7817927.1	2788.59	0
GCA_005705375.1|EAS8366052.1	2788.4	0
GCA_017520555.1|EHG5809549.1	2788.21	0
GCA_006856905.1|EBP2891478.1	2788.02	0
GCA_005721935.1|EAT2799960.1	2787.83	0
GCA_008722735.1|ECY2184400.1	2787.64	0
GCA_006731345.1|EBM4998221.1	2787.45	0
GCA_015246555.1|EGO0512554.1	2787.26	0
GCA_023987895.1|EJJ4049373.1	2787.07	0
GCA_016418645.1|MBJ4436988.1	2786.88	0
GCA_011412995.1|EEJ2250112.1	2786.69	0
GCA_028015145.1|EKJ4458018.1	2786.5	0
GCA_014931985.1|HAO4500814.1	2786.32	0
GCA_027239465.1|HDC2546540.1	2786.13	0
GCA_008224485.1|ECP8077586.1	2785.94	0
GCA_017811595.1|EHI6296043.1	2785.37	0
GCA_009202305.1|EDG6455017.1	2785.24	0
GCA_005951225.1|EAX1901863.1	2785.02	0
GCA_007816615.1|ECJ4027334.1	2784.94	0
GCF_001588165.1|WP_032431019.1	2784.9	0
GCA_026362995.1|EKE2597111.1	2784.8	0
GCA_006713445.1|EBM0725715.1	2784.61	0
GCA_016418645.1|MBJ4436974.1	2784.33	0
GCA_023496625.1|EJF5982821.1	2784.23	0
GCA_011393735.1|HAF7076210.1	2784.05	0
GCA_016416545.1|MBJ3826607.1	2783.83	0
GCF_005519345.1|WP_161594028.1	2783.67	0
GCA_027233605.1|HDC1597087.1	2783.48	0
GCA_011169985.1|EEF2037223.1	2783.29	0
GCA_007750235.1|ECH9404695.1	2783.1	0
GCA_027233605.1|HDC1597053.1	2782.91	0
GCA_016376065.1|EGX3934504.1	2782.72	0
GCA_011203775.1|EEF9303650.1	2782.53	0
GCA_005533185.1|EAO9488588.1	2782.25	0
GCA_016424195.1|MBJ5749538.1	2782.01	0
GCA_005911985.1|EAW4270530.1	2781.96	0
GCA_026076165.1|EKC2513843.1	2781.73	0
GCA_005533185.1|EAO9488645.1	2781.59	0
GCA_011125185.1|EEE2816525.1	2781.4	0
GCA_016417095.1|MBJ4073121.1	2781.21	0
GCA_011239875.1|EEG5828689.1	2781.02	0
GCA_011381625.1|HAF7034766.1	2780.83	0
GCA_029002535.1|HDM8536852.1	2780.64	0
GCF_016407725.1|WP_198887866.1	2780.39	0
GCA_007759935.1|ECI1503040.1	2780.26	0
GCA_010480555.1|EDS1619597.1	2780.07	0
GCA_003878455.1|MII82125.1	2779.88	0
GCA_017562865.1|EHG6951504.1	2779.69	0
GCA_011270745.1|EEH1852713.1	2779.52	0
GCA_011598545.1|EEN0608405.1	2779.13	0
GCA_011618065.1|EEN3805072.1	2778.94	0
GCA_014891155.1|EGJ4869673.1	2778.28	0
GCA_014891155.1|EGJ4869678.1	2777.09	0
GCA_017489845.1|EHG3752675.1	2776.37	0
GCA_022617935.1|EIZ2109971.1	2776.14	0
GCA_023494405.1|EJF5652784.1	2775.59	0
GCA_010643085.1|EDV0881144.1	2775.47	1
GCA_008486365.1|ECT9325842.1	2775.24	0
GCA_006811345.1|EBO2941654.1	2775.18	0
GCF_019249005.1|WP_218255995.1	2775.14	0
GCA_010555325.1|EDT6782638.1	2775.02	0
GCA_006074895.1|EAZ9531692.1	2774.85	0
GCA_014758005.1|EGI5886171.1	2774.62	0
GCF_002196535.1|WP_071624700.1	2774.39	0
GCA_010678425.1|EDV7356887.1	2774.36	0
GCA_006423475.1|EBG3541951.1	2774.28	0
GCA_025446275.1|EJW5843907.1	2774.21	0
GCA_010706005.1|EDW2790995.1	2774.2	0
GCA_008509395.1|ECU4356209.1	2774.05	0
GCA_005538055.1|EAP0819889.1	2773.63	0
GCA_021534795.1|EIT6954392.1	2773.03	0
GCA_006905565.1|EBQ3428568.1	2772.89	0
GCA_016565305.1|EGZ4525135.1	2772.86	0
GCA_007270195.1|EBX8804599.1	2772.85	0
GCA_021259705.1|EIR3937523.1	2772.64	0
GCA_006089735.1|EBA2969280.1	2772.46	0
GCA_007186845.1|EBV7777432.1	2772.26	0
GCA_005532515.1|EAO9181906.1	2772.04	0
GCA_014757185.1|EGI5795310.1	2771.92	0
GCA_006087415.1|EBA2338019.1	2771.9	0
GCA_008119165.1|ECO1798015.1	2771.79	0
GCA_025446275.1|EJW5843923.1	2771.56	0
GCA_010263715.1|EDO8758869.1	2771.41	1
GCA_007864265.1|ECK1485389.1	2771.37	1
GCA_011313695.1|EEH9717240.1	2771.24	0
GCA_017563685.1|EHG7122114.1	2771.21	0
GCF_014830595.1|WP_050444412.1	2771.04	0
GCA_005951205.1|EAX1831424.1	2770.9	0
GCA_016589015.1|EGZ8579222.1	2770.86	0
GCA_017563685.1|EHG7122107.1	2770.65	0
GCA_016416685.1|MBJ3909178.1	2770.61	0
GCA_014891155.1|EGJ4869675.1	2770.57	0
GCA_010647605.1|EDV1758779.1	2770.38	0
GCA_010680645.1|EDV9778558.1	2770.19	0
GCA_023369615.1|EJF0242774.1	2769.74	0
GCA_010452695.1|EDR5690299.1	2769.58	0
GCA_022617935.1|EIZ2109815.1	2769.58	0
GCA_008509395.1|ECU4356061.1	2769.4	0
GCA_010797695.1|EDY1281278.1	2769.2	0
GCA_027239465.1|HDC2548785.1	2768.99	0
GCA_008263065.1|ECQ3753848.1	2768.91	0
GCA_008547275.1|ECV4276443.1	2768.75	0
GCA_024414035.1|EJN0726063.1	2768.46	0
GCA_018479905.1|EHO0644540.1	2768.28	0
GCA_024883215.1|EJR2560677.1	2767.82	0
GCA_006812265.1|EBO3080353.1	2767.54	0
GCF_002033235.1|WP_205036875.1	2767.49	0
GCA_011707835.1|EEP0974876.1	2766.74	0
GCF_001242345.1|WP_234446350.1	2766.66	0
GCA_007287115.1|EBY2668599.1	2766.48	0
GCA_007763675.1|ECI2309373.1	2766.47	1
GCA_017533465.1|EHG6470747.1	2765.61	0
GCA_008447245.1|ECT0088094.1	2765.43	0
GCA_014988905.1|HAO3760579.1	2765.39	0
GCA_014988905.1|HAO3760597.1	2765.21	0
GCA_006157915.1|EBB7557800.1	2765.13	0
GCA_016529035.1|EGY7194735.1	2765.08	0
GCA_013567895.1|EFR5276665.1	2764.99	0
GCA_007199835.1|EBW1660758.1	2764.62	0
GCA_024921525.1|EJR7219571.1	2764.54	0
GCF_024701195.1|WP_000140042.1	2764.45	0
GCA_012845535.1|EFM0752134.1	2764.43	0
GCA_017826775.1|EHI7918707.1	2764.23	0
GCA_005607075.1|EAQ6131949.1	2764.09	0
GCA_018273865.1|MBS2520536.1	2763.95	0
GCA_018404965.1|EHN5889131.1	2763.85	0
GCA_005607075.1|EAQ6132025.1	2763.8	0
GCA_017801515.1|EHI3951180.1	2763.73	0
GCA_007754275.1|ECI0225985.1	2763.52	0
GCA_005951205.1|EAX1831884.1	2763.43	0
GCA_011093825.1|EED6375588.1	2763.2	0
GCA_010687225.1|EDV5907160.1	2763.1	0
GCA_008505645.1|ECU3270863.1	2763.08	0
GCA_010558485.1|EDT7068462.1	2763.05	0
GCA_010286045.1|EDP0643697.1	2763	0
GCA_027232745.1|HDC1420833.1	2762.86	0
GCA_007332495.1|EBZ3759015.1	2762.81	0
GCA_005532455.1|EAO9403254.1	2762.67	0
GCA_016023195.1|EGT2646800.1	2762.48	0
GCA_005435935.1|EAM8401081.1	2762.23	0
GCA_003917895.1|MMK80799.1	2761.84	0
GCA_014891155.1|EGJ4869671.1	2761.82	0
GCA_010858965.1|EDZ6506275.1	2761.61	0
GCA_020675195.1|MCC1814377.1	2761.53	0
GCA_022874625.1|EJA2029070.1	2761.34	0
GCA_023731295.1|EJH7441484.1	2761.15	0
GCF_001691675.1|WP_205902803.1	2760.96	0
GCA_010704325.1|EDW2488198.1	2760.78	0
GCA_025539635.1|EJX2340215.1	2760.59	0
GCA_004191355.1|EAA7423527.1	2760.4	0
GCF_018760305.1|WP_135805093.1	2760.21	0
GCA_003878455.1|MII82117.1	2760.02	0
GCA_005756615.1|EAU0241916.1	2759.83	0
GCF_000748745.1|WP_204368083.1	2759.64	0
GCA_004228035.1|EAA9938916.1	2759.5	0
GCA_003878455.1|MII82024.1	2758.66	0
GCA_007549495.1|ECE0670901.1	2758.41	0
GCA_010537515.1|EDT2972899.1	2758.22	0
GCA_022960095.1|EJB7283569.1	2758.19	0
GCA_017067095.1|EHC5873739.1	2758.13	0
GCA_016426875.1|MBJ5955606.1	2757.75	0
GCA_005688835.1|EAS4624284.1	2757.74	0
GCA_028955465.1|EKO2776962.1	2757.71	0
GCA_010291145.1|EDP1456639.1	2757.65	0
GCA_023498585.1|EJF6400787.1	2757.56	0
GCA_010283145.1|EDP0369724.1	2757.42	0
GCA_008574725.1|ECV7407517.1	2757.18	0
GCA_007390865.1|ECA7217221.1	2757.18	0
GCA_010627565.1|HAE6656339.1	2756.8	0
GCA_005606875.1|EAQ6061406.1	2756.61	0
GCA_013728435.1|EFU0163430.1	2756.42	0
GCA_016418555.1|MBJ4389625.1	2756.13	0
GCA_011707195.1|EEP0997548.1	2756	0
GCA_023223095.1|EJD9013892.1	2755.86	0
GCA_006100535.1|EBA5302087.1	2755.67	0
GCA_017926955.1|EHJ7237947.1	2755.47	1
GCA_007635375.1|ECF8727435.1	2755.29	0
GCA_005961785.1|EAX3921975.1	2755.1	0
GCA_016151115.1|EGU1062046.1	2754.91	0
GCA_025510995.1|EJX0365838.1	2754.13	0
GCA_014988905.1|HAO3761244.1	2753.97	0
GCA_006167005.1|EBB9534052.1	2753.73	0
GCA_017563685.1|EHG7122072.1	2753.64	0
GCA_007349215.1|EBZ7066423.1	2753.57	0
GCA_011397975.1|EEI9343005.1	2753.4	0
GCA_006167005.1|EBB9534418.1	2753.29	0
GCA_010421695.1|EDQ9240622.1	2753.05	0
GCA_006883865.1|EBP8617753.1	2752.46	1
GCA_015247075.1|EGO0706077.1	2752.25	0
GCA_011248875.1|EEG7396149.1	2752.18	0
GCA_016423075.1|MBJ5500985.1	2752.07	0
GCF_002064275.1|WP_080204908.1	2752.07	0
GCA_007870875.1|ECK2750726.1	2751.93	0
GCA_009371135.1|EDJ3728799.1	2751.88	0
GCA_028512375.1|EKL4840853.1	2751.66	0
GCA_006030895.1|EAY9780027.1	2751.64	0
GCA_016423005.1|MBJ5486933.1	2751.51	0
GCA_008405505.1|ECS2174778.1	2751.32	0
GCA_016423395.1|MBJ5547165.1	2751.13	0
GCA_017826775.1|EHI7918955.1	2750.94	0
GCA_005855745.1|EAV6735849.1	2750.34	0
GCA_009316235.1|EDI2369730.1	2750.1	1
GCA_011270835.1|EEH1875747.1	2750.02	0
GCA_010713275.1|EDW4109220.1	2749.8	0
GCA_008454295.1|ECT1737388.1	2749.76	0
GCA_021219825.1|EIQ7763432.1	2749.66	0
GCA_007486785.1|ECC6815664.1	2749.61	0
GCA_016418645.1|MBJ4436989.1	2749.33	0
GCA_007535095.1|ECD7395830.1	2749.24	0
GCA_006990405.1|EBS1368593.1	2749.05	0
GCA_007194815.1|EBV9931302.1	2748.86	0
GCA_027235725.1|HDC1985741.1	2748.67	0
GCA_009244935.1|EDH5157692.1	2748.29	0
GCA_006695765.1|EBL6492933.1	2748.21	0
GCA_023731295.1|EJH7438208.1	2748.1	0
GCA_005631175.1|EAR1631851.1	2747.91	0
GCA_014931985.1|HAO4500815.1	2747.72	0
GCA_018277525.1|EHM6619976.1	2747.53	0
GCA_005418475.1|EAM4439562.1	2747.34	0
GCA_010401985.1|EDQ5146993.1	2746.97	0
GCA_019286355.1|EHU4041842.1	2746.82	0
GCA_007195895.1|EBW0484388.1	2746.73	0
GCA_029095325.1|EKO8653936.1	2746.59	0
GCA_023988015.1|EJJ4059039.1	2746.4	0
GCA_011609625.1|EEN1775516.1	2746.15	0
GCA_007635375.1|ECF8727473.1	2746.02	0
GCA_006759085.1|EBN0825379.1	2745.83	0
GCA_023332625.1|EJE6619995.1	2745.64	0
GCA_008448185.1|ECT0337182.1	2745.4	0
GCA_005911985.1|EAW4270529.1	2745.26	0
GCA_007586655.1|ECE8410967.1	2745.07	0
GCA_022617935.1|EIZ2109970.1	2744.88	0
GCA_006014715.1|EAY6286033.1	2744.69	0
GCA_025545715.1|EJX2788888.1	2744.51	0
GCA_014988905.1|HAO3761073.1	2744.32	0
GCA_007564325.1|ECE3082591.1	2744.22	0
GCA_007475165.1|ECC3832899.1	2743.18	0
GCA_027238405.1|HDC2349328.1	2742.76	0
GCA_007837115.1|ECJ6667938.1	2742.52	0
GCA_023223355.1|EJD9069764.1	2742.33	0
GCA_003867575.1|MID23901.1	2741.91	0
GCA_013567895.1|EFR5276662.1	2741.72	0
GCA_010423625.1|EDQ9345058.1	2741.01	0
GCA_025169705.1|EJU3858668.1	2740.99	0
GCA_010451795.1|HAE3127977.1	2740.95	0
GCA_017242635.1|EHE5452653.1	2740.59	0
GCA_026530055.1|EKE8583632.1	2740.23	0
GCF_001834285.1|WP_070804873.1	2740	1
GCA_010458405.1|EDR6540455.1	2739.94	0
GCA_025555925.1|EJX4862825.1	2739.92	0
GCA_021219825.1|EIQ7761409.1	2739.5	0
GCA_008447245.1|ECT0088088.1	2738.7	0
GCA_014364805.1|EGD3187520.1	2738.53	0
GCA_025511875.1|EJX0554317.1	2738.5	0
GCA_007187235.1|EBV8073908.1	2737.94	0
GCA_011434575.1|EEJ6657233.1	2737.93	0
GCF_002127865.1|WP_001405948.1	2737.8	0
GCA_007204455.1|EBW0213821.1	2737.67	0
GCA_005607275.1|EAQ6197383.1	2736.93	0
GCA_010451795.1|HAE3127910.1	2736.79	0
GCA_008699345.1|ECX8151846.1	2736.61	1
GCA_004225125.1|EAA9186594.1	2736.48	0
GCF_012028685.1|WP_013214003.1	2736.35	0
GCA_011184255.2|UAI66326.1	2735.97	0
GCA_022617935.1|EIZ2110236.1	2735.91	0
GCA_010291145.1|EDP1456451.1	2735.73	0
GCA_006849395.1|EBP1186329.1	2735.59	0
GCA_017922995.1|EHJ6356202.1	2735.42	0
GCA_008509395.1|ECU4356188.1	2735.33	0
GCA_024975095.1|EJS6083935.1	2735.32	0
GCA_017175445.1|EHD6720130.1	2735.24	0
GCA_016564545.1|EGZ4350060.1	2735.09	0
GCA_021000275.1|EIO8242655.1	2734.81	0
GCA_016377465.1|EGX4241498.1	2734.08	0
GCA_009632675.1|HAB3516710.1	2733.51	0
GCA_016377465.1|EGX4241525.1	2733.35	0
GCA_023494405.1|EJF5652533.1	2732.69	0
GCA_007823265.1|ECJ5185067.1	2732.55	0
GCA_007185435.1|EBV8083554.1	2732.52	0
GCA_018934795.1|EHQ3862920.1	2732.43	0
GCA_011307895.1|EEH8290915.1	2732.02	0
GCA_007204915.1|EBW0297156.1	2731.93	0
GCA_010209465.1|HAD1941001.1	2731.67	0
GCA_013567895.1|EFR5276539.1	2731.24	0
GCF_014518265.1|WP_000753308.1	2731.18	0
GCA_006881305.1|EBP7777436.1	2731.11	0
GCA_005837785.1|EAV3113563.1	2730.98	0
GCA_005816765.1|EAU8527673.1	2730.14	0
GCA_008558935.1|ECV5666427.1	2729.95	0
GCA_018496845.1|EHO2680747.1	2729.93	0
GCA_006811345.1|EBO2941000.1	2729.82	0
GCA_010559575.1|EDT6861230.1	2729.71	0
GCA_011520805.1|EEL5178027.1	2729.7	1
GCA_021382945.1|EIS6587429.1	2729.46	0
GCA_005537935.1|EAP0828891.1	2729.27	0
GCA_014756205.1|EGI5340847.1	2729.26	0
GCA_010647605.1|EDV1758833.1	2729.13	0
GCA_011535645.1|EEL7516392.1	2729.1	0
GCA_006285695.1|EBE2142339.1	2728.5	0
GCA_014995765.1|HAO4184559.1	2728.37	0
GCA_010154855.1|HAC7016355.1	2728.28	0
GCA_005996645.1|EAY2121322.1	2728.21	0
GCA_017830775.1|EHI8685054.1	2728.18	0
GCA_017339075.1|EHF6857031.1	2727.21	0
GCA_017339075.1|EHF6857033.1	2727	0
GCA_014345185.1|EGD0070899.1	2726.96	0
GCA_025401775.1|EJW2002114.1	2726.77	0
GCA_017809135.1|EHI5678021.1	2726.64	0
GCA_023105545.1|EJC8896861.1	2726.51	0
GCA_015833975.1|EGR6986024.1	2726.27	0
GCA_007390865.1|ECA7216921.1	2726.27	0
GCA_006630805.1|EBK2050814.1	2726.19	0
GCA_011352045.1|EEI4394722.1	2726.11	0
GCA_005675995.1|EAS1886563.1	2725.89	0
GCA_026076435.1|EKC2597943.1	2725.88	0
GCF_024700975.1|WP_256221193.1	2725.55	0
GCA_010439075.1|EDR2882039.1	2725.5	0
GCA_027237325.1|HDC2125866.1	2725.37	0
GCA_025401775.1|EJW2001305.1	2725.35	0
GCA_025733035.1|EJZ4178491.1	2725.08	0
GCA_008468125.1|ECT4823080.1	2724.62	0
GCA_008468125.1|ECT4823098.1	2724.58	0
GCA_023498265.1|EJF6383281.1	2724.18	1
GCA_010977135.1|EEC1484913.1	2724.02	0
GCF_020444575.1|WP_080860988.1	2723.92	0
GCA_027237765.1|HDC2224462.1	2723.83	0
GCA_025512175.1|EJX0634497.1	2723.81	0
GCA_016623205.1|EHA1819969.1	2723.67	1
GCA_027233605.1|HDC1598318.1	2723.55	0
GCA_010772935.1|HAE9515371.1	2723.38	0
GCA_004218425.1|EAA7635105.1	2723.3	0
GCA_004227465.1|EAA9691489.1	2723.21	0
GCA_006862785.1|EBP3883541.1	2723.17	0
GCA_010559555.1|EDT6888294.1	2723.01	0
GCA_007192775.1|EBV9506547.1	2722.88	0
GCA_010643085.1|EDV0881146.1	2722.87	1
GCA_008509395.1|ECU4356195.1	2722.66	0
GCA_016377465.1|EGX4241496.1	2722.59	0
GCA_003867575.1|MID23900.1	2722.58	0
GCA_016377465.1|EGX4241506.1	2722.07	0
GCA_010421695.1|EDQ9240308.1	2721.81	0
GCF_019360315.1|WP_219558771.1	2721.03	0
GCA_022617935.1|EIZ2110532.1	2720.92	0
GCA_025733035.1|EJZ4178466.1	2720.71	0
GCA_016943075.1|EHB0362259.1	2720.09	0
GCA_005439715.1|EAM9548428.1	2720.04	0
GCA_017219595.1|EHE1196816.1	2719.83	0
GCA_005950645.1|EAX1656562.1	2718.76	0
GCA_005479335.1|EAN8611734.1	2718.63	0
GCA_007823265.1|ECJ5185842.1	2718.44	0
GCA_005982945.1|EAX8819085.1	2718.26	0
GCA_008118005.1|ECO1613283.1	2717.72	0
GCA_023729095.1|EJH7009817.1	2717.57	0
GCA_005408365.1|EAM2340903.1	2717.3	0
GCA_007429945.1|ECB5568058.1	2717.2	0
GCA_017589135.1|EHH0437063.1	2717.09	0
GCF_012028175.1|WP_245189799.1	2717.02	0
GCA_024883215.1|EJR2560646.1	2716.82	0
GCA_016421425.1|MBJ5070937.1	2716.75	0
GCA_017796985.1|EHI3123235.1	2716.71	0
GCA_020001805.1|EIC9647647.1	2716.7	0
GCA_007333955.1|EBZ3966324.1	2716.52	0
GCA_007333955.1|EBZ3966320.1	2716.46	0
GCA_018496845.1|EHO2680772.1	2716.41	0
GCA_021311995.1|EIS0159545.1	2716.38	0
GCA_007837515.1|ECJ6779219.1	2716	0
GCA_006755885.1|EBM9948425.1	2715.81	0
GCA_019224695.1|EHT5604220.1	2715.11	0
GCA_007229395.1|EBW8446705.1	2715.06	0
GCA_018496845.1|EHO2680762.1	2714.92	0
GCA_007484305.1|ECC5955087.1	2714.52	0
GCA_024883215.1|EJR2560322.1	2714.36	0
GCA_007484305.1|ECC5955085.1	2714.24	0
GCA_008701545.1|ECX8488259.1	2714	0
GCA_005676715.1|EAS1785578.1	2714	0
GCA_015252395.1|EGO1766505.1	2713.83	0
GCA_023987995.1|EJJ4103833.1	2713.78	0
GCA_024883215.1|EJR2560650.1	2713.74	0
GCA_022617935.1|EIZ2110357.1	2713.62	0
GCA_006879365.1|EBP8095943.1	2713.53	0
GCA_027233605.1|HDC1595738.1	2713.37	0
GCA_004218425.1|EAA7635361.1	2713.24	0
GCA_007333955.1|EBZ3966278.1	2713.18	0
GCF_001242655.1|WP_218054436.1	2713.08	0
GCA_005941295.1|EAW9499882.1	2713.05	0
GCA_021259705.1|EIR3937503.1	2712.58	0
GCA_005625855.1|EAR0439831.1	2712.54	0
GCA_017924415.1|EHJ6638746.1	2712.46	0
GCA_009163225.1|EDG0073974.1	2712.08	0
GCA_005972645.1|EAX6601616.1	2712.06	0
GCA_008005545.1|ECM1979390.1	2711.96	0
GCA_010633265.1|EDU8832649.1	2711.81	0
GCA_007748795.1|ECH9152631.1	2711.69	0
GCA_022874625.1|EJA2029066.1	2711.56	0
GCA_022617935.1|EIZ2110358.1	2711.32	0
GCA_008946485.1|EDC1134194.1	2711.2	0
GCA_017924415.1|EHJ6638753.1	2710.95	0
GCA_010873325.1|EDZ9652521.1	2710.82	0
GCA_023989335.1|EJJ4407998.1	2710.78	0
GCA_008486365.1|ECT9325849.1	2710.72	0
GCA_016377465.1|EGX4241508.1	2710.65	0
GCA_020258985.1|EIF4763036.1	2710.37	0
GCA_020207525.1|EIE7077102.1	2710.28	0
GCA_018190035.1|EHL9946130.1	2710.02	0
GCA_004218425.1|EAA7635431.1	2709.87	0
GCA_017494985.1|EHG4717533.1	2709.77	0
GCA_005491005.1|EAO1605206.1	2709.58	0
GCA_027143205.1|EKH0696200.1	2709.49	0
GCA_026076435.1|EKC2597953.1	2708.29	0
GCA_008509395.1|ECU4356182.1	2707.98	0
GCA_006689465.1|EBL5463387.1	2707.26	0
GCA_013567895.1|EFR5276541.1	2707.21	0
GCA_011120285.1|EEE1922801.1	2706.93	0
GCF_003589785.1|WP_226383228.1	2706.78	0
GCA_004224705.1|EAA9055564.1	2706.55	0
GCA_017193915.1|EHD9060582.1	2706.4	0
GCA_024883215.1|EJR2560319.1	2706.38	0
GCA_013567895.1|EFR5276535.1	2706.27	0
GCA_004222525.1|EAA8666948.1	2706.08	0
GCA_022393635.1|HBZ5675951.1	2705.93	0
GCA_016427255.1|MBJ6070422.1	2705.76	1
GCA_007765335.1|ECI2970629.1	2705.57	0
GCA_010401985.1|EDQ5146943.1	2705.53	0
GCA_011448255.1|EEJ9527381.1	2704.62	0
GCA_005899225.1|EAW1321999.1	2703.85	0
GCA_008504705.1|ECU3551595.1	2703.64	0
GCF_003068865.1|WP_023972122.1	2703.58	0
GCA_008477265.1|ECT6981750.1	2703.53	0
GCA_008115325.1|ECO1397589.1	2703.12	0
GCA_010687225.1|EDV5907092.1	2703.08	0
GCA_011761165.1|EEQ0328948.1	2702.7	0
GCA_010392305.1|EDQ3010014.1	2702.41	0
GCA_008503085.1|ECU2790441.1	2702.3	1
GCA_004225125.1|EAA9186572.1	2702.29	0
GCF_002066665.1|WP_222859319.1	2701.46	0
GCA_024859085.1|EJQ8630524.1	2701.45	0
GCA_005439715.1|EAM9547948.1	2701.27	0
GCA_017845815.1|EHJ0757062.1	2701.22	0
GCA_018841745.1|EHP8872856.1	2701.13	0
GCF_019248905.1|WP_218453349.1	2700.97	0
GCA_007823265.1|ECJ5185013.1	2700.84	0
GCA_010666005.1|EDV5313824.1	2700.45	0
GCA_006327125.1|EBF1299188.1	2700.42	0
GCA_008115325.1|ECO1397619.1	2700.41	0
GCA_027237525.1|HDC2139071.1	2700.33	0
GCA_010975895.1|EEC1326507.1	2700.21	0
GCA_010392305.1|EDQ3009893.1	2699.75	0
GCA_017906155.1|EHJ5407625.1	2699.68	0
GCA_010379665.1|EDQ0314427.1	2699.46	0
GCA_006287855.1|EBE2350944.1	2699.41	0
GCA_010392305.1|EDQ3009765.1	2699.4	0
GCA_005527415.1|EAO8183968.1	2699.32	0
GCA_007507105.1|ECD1186970.1	2699.12	0
GCA_006851045.1|EBP1427298.1	2698.62	0
GCA_007780305.1|ECI6270383.1	2697.41	0
GCA_007750015.1|ECH9435106.1	2697.25	0
GCA_016563405.1|EGZ4033028.1	2697.23	0
GCA_010704535.1|EDW2529061.1	2697.22	0
GCA_015251275.1|EGO1519556.1	2697.16	0
GCA_007196795.1|EBW0657041.1	2697.15	1
GCA_019968355.1|EIC7078209.1	2696.42	0
GCA_008699105.1|ECX7907241.1	2695.81	0
GCF_019402225.1|WP_219693301.1	2695.64	1
GCA_025613585.1|EJY0635044.1	2695	0
GCA_006099855.1|EBA5048641.1	2694.99	0
GCA_008458325.1|ECT2703100.1	2694.97	0
GCA_013098715.1|EFO6308328.1	2694.69	0
GCA_017944985.1|EHJ8505916.1	2694.43	0
GCA_005951205.1|EAX1830272.1	2694.4	0
GCA_025613585.1|EJY0635017.1	2694.23	0
GCA_018409085.1|EHN6391567.1	2694.11	0
GCA_022415185.1|HBZ5883834.1	2693.98	0
GCA_006876025.1|EBP6979744.1	2693.89	0
GCA_007307415.1|EBY8042314.1	2693.39	0
GCA_007307415.1|EBY8042372.1	2693.39	0
GCA_007429945.1|ECB5565370.1	2693.37	0
GCA_010795985.1|EDY0988462.1	2693.33	0
GCA_007307415.1|EBY8042312.1	2693.01	0
GCA_007307415.1|EBY8042366.1	2693.01	0
GCA_007307415.1|EBY8042352.1	2693	0
GCF_001594515.1|WP_001572424.1	2692.85	1
GCA_007761085.1|ECI1757973.1	2692.76	1
GCA_020015695.1|HBJ2274948.1	2692.55	0
GCA_022617935.1|EIZ2110223.1	2692.15	0
GCA_016563405.1|EGZ4033030.1	2692.12	0
GCA_007307415.1|EBY8042325.1	2692.06	0
GCA_006986065.1|EBS0657636.1	2691.99	0
GCA_010554625.1|EDT6424937.1	2691.97	0
GCA_022617935.1|EIZ2110256.1	2691.95	0
GCA_027239125.1|HDC2479331.1	2691.93	0
GCA_010392305.1|EDQ3009932.1	2691.72	0
GCA_010392305.1|EDQ3009931.1	2691.72	0
GCA_010392305.1|EDQ3009776.1	2691.57	0
GCA_007534995.1|ECD7258816.1	2691.57	0
GCA_010392305.1|EDQ3009782.1	2691.32	0
GCA_007307415.1|EBY8042365.1	2691.05	0
GCA_007307415.1|EBY8042361.1	2691.05	0
GCA_015251275.1|EGO1521064.1	2690.28	0
GCA_017803415.1|EHI4421927.1	2690.08	0
GCA_007316395.1|EBY9978691.1	2689.92	0
GCA_017589725.1|EHH0526824.1	2689.91	0
GCA_007307415.1|EBY8042320.1	2689.9	0
GCA_007307415.1|EBY8042319.1	2689.9	0
GCA_007307415.1|EBY8042315.1	2689.9	0
GCA_007307415.1|EBY8042371.1	2689.9	0
GCA_023223235.1|EJD9019377.1	2689.28	0
GCA_008930025.1|EDB8709741.1	2689.09	0
GCA_003878455.1|MII82026.1	2688.78	0
GCA_017927575.1|EHJ7375383.1	2688.23	0
GCA_006104795.1|EBA6160716.1	2688.15	0
GCA_017845815.1|EHJ0757476.1	2688.14	0
GCA_017873065.1|EHJ3228758.1	2687.7	0
GCA_004225125.1|EAA9186603.1	2687.48	0
GCA_010606945.1|EDU4669403.1	2687.32	0
GCA_006103155.1|EBA6029568.1	2687.16	0
GCA_006103155.1|EBA6029564.1	2687.15	0
GCA_017579905.1|EHG9431336.1	2687.09	0
GCA_004225125.1|EAA9186576.1	2686.97	0
GCF_019586485.1|WP_220443481.1	2686.87	0
GCA_006886125.1|EBP8925725.1	2686.74	0
GCA_007501565.1|ECC9540345.1	2686.57	0
GCA_007484305.1|ECC5955073.1	2686.48	0
GCA_019435085.1|EHV9171648.1	2686.27	0
GCA_015031375.1|EGL4515138.1	2685.82	0
GCA_010422645.1|EDQ9673069.1	2685.69	0
GCA_005771695.1|EAU3616593.1	2685.57	0
GCA_010687445.1|EDV5916234.1	2685.41	1
GCF_016018155.1|WP_000201191.1	2685.08	0
GCA_018189715.1|EHL9888325.1	2685.07	0
GCA_010975895.1|EEC1326514.1	2685.07	0
GCA_006008685.1|EAY4784026.1	2685.01	0
GCF_001478525.1|WP_060635798.1	2684.96	0
GCA_005455345.1|EAN2945109.1	2684.45	0
GCA_016130125.1|EGT7481081.1	2684.36	0
GCA_004225125.1|EAA9186581.1	2684.32	0
GCA_027237325.1|HDC2125867.1	2684.32	0
GCA_022874625.1|EJA2029068.1	2684.05	0
GCA_005607275.1|EAQ6197533.1	2683.84	0
GCA_007490645.1|ECC6922024.1	2683.75	0
GCA_010777515.1|EDX7366416.1	2683.32	0
GCA_004270605.1|EAB9751735.1	2683.27	0
GCA_024883215.1|EJR2560648.1	2682.97	0
GCA_007316395.1|EBY9978713.1	2682.9	0
GCA_007307415.1|EBY8042358.1	2682.89	0
GCA_004225125.1|EAA9186592.1	2682.62	0
GCA_019874605.1|EIB2827676.1	2682.49	0
GCA_010391665.1|EDQ2834614.1	2682.14	0
GCA_008930025.1|EDB8709776.1	2681.9	0
GCA_010286045.1|EDP0643671.1	2681.71	0
GCA_018496845.1|EHO2680773.1	2681.7	0
GCA_006882045.1|EBP7327170.1	2681.04	0
GCA_025401775.1|EJW2002035.1	2680.84	0
GCA_010632245.1|EDU8777169.1	2680.74	0
GCA_007534995.1|ECD7258801.1	2680.55	0
GCA_010392305.1|EDQ3009860.1	2680.3	0
GCA_025402135.1|EJW2102426.1	2680.29	0
GCA_006689465.1|EBL5463399.1	2680.14	0
GCF_020444575.1|WP_226312429.1	2680.03	0
GCF_001478385.1|WP_226998795.1	2679.82	1
GCA_008509395.1|ECU4356176.1	2679.79	0
GCA_006878525.1|EBP7113849.1	2679.6	0
GCA_016495065.1|EGY5024223.1	2679.49	0
GCF_026460825.1|WP_211092143.1	2679.48	0
GCA_016420925.1|MBJ4971479.1	2679.34	0
GCA_007307415.1|EBY8042321.1	2679.11	0
GCA_022681985.1|EJA0166461.1	2679.08	0
GCA_007307415.1|EBY8042346.1	2678.91	0
GCA_007747395.1|ECH8753222.1	2678.77	0
GCA_027233785.1|HDC1649728.1	2678.53	0
GCA_004218425.1|EAA7635097.1	2678.44	0
GCA_017806025.1|EHI4973579.1	2678.05	1
GCA_007439885.1|ECB7789267.1	2678.02	0
GCA_010392305.1|EDQ3009774.1	2677.27	0
GCA_007534995.1|ECD7258807.1	2677.16	0
GCA_007534995.1|ECD7258812.1	2677.16	0
GCA_008509395.1|ECU4356178.1	2676.96	0
GCA_008930025.1|EDB8709778.1	2676.79	0
GCA_017295915.1|EHF3106042.1	2676.7	0
GCA_003869635.1|MIF52727.1	2676.45	0
GCA_008509395.1|ECU4356180.1	2676.39	0
GCA_004218425.1|EAA7635128.1	2676.28	0
GCA_007307415.1|EBY8042324.1	2676.26	0
GCA_007307415.1|EBY8042333.1	2676.26	0
GCA_007307415.1|EBY8042341.1	2676.25	0
GCA_011606565.1|EEN1217739.1	2676.13	0
GCA_007307415.1|EBY8042338.1	2676.06	0
GCA_019562035.1|EHY0757041.1	2675.93	0
GCA_025555925.1|EJX4862926.1	2675.93	0
GCA_007316395.1|EBY9978719.1	2675.71	0
GCA_007307415.1|EBY8042355.1	2675.69	0
GCA_013567895.1|EFR5276668.1	2675.55	0
GCA_024600935.1|EJO8574578.1	2675.3	0
GCA_018188435.1|EHL9563690.1	2675.28	0
GCA_017967545.1|EHJ9903740.1	2675.25	0
GCA_014580075.1|EGG6808346.1	2675.21	0
GCF_019249005.1|WP_218255814.1	2675.06	0
GCA_008002885.1|ECM1816115.1	2674.75	0
GCA_004225125.1|EAA9186597.1	2674.61	0
GCF_002809045.1|WP_000538659.1	2674.48	0
GCA_007564085.1|ECE2890376.1	2674.41	0
GCA_018414365.1|EHN6988863.1	2674.21	0
GCA_003777265.1|MGU23458.1	2674.07	0
GCA_017907455.1|EHJ5634772.1	2673.92	0
GCA_008517445.1|ECU6096255.1	2673.9	0
GCA_015448245.1|EGP3075927.1	2673.74	0
GCA_024870325.1|EJR0927744.1	2673.67	0
GCA_006986405.1|EBS0228672.1	2673.28	0
GCA_017826775.1|EHI7918716.1	2673.23	0
GCA_010972075.1|EEC0647797.1	2672.99	0
GCA_017826775.1|EHI7918711.1	2672.57	0
GCA_022475475.1|EIY2855103.1	2672.52	0
GCA_008449945.1|ECT0688665.1	2672.5	0
GCA_008050055.1|ECM8126445.1	2672.12	0
GCF_026717575.1|WP_268200922.1	2672.09	0
GCF_002033235.1|WP_017896843.1	2672.07	0
GCA_007510565.1|ECD1813620.1	2671.64	0
GCA_024910455.1|EJR5942226.1	2671.62	0
GCA_005970885.1|EAX6581954.1	2671.53	0
GCA_017214515.1|EHE1001167.1	2671.48	0
GCA_004223885.1|EAA8724752.1	2671.39	0
GCA_023493805.1|EJF5510536.1	2671.27	0
GCF_011368675.1|WP_207781693.1	2671.1	0
GCF_000389435.1|WP_065304864.1	2670.91	0
GCA_010710375.1|EDW3838322.1	2670.72	0
GCA_017299495.1|EHF2352157.1	2670.53	0
GCA_025401775.1|EJW2002032.1	2670.35	0
GCA_016422985.1|MBJ5459489.1	2670.16	0
GCA_016426445.1|MBJ5876253.1	2669.97	0
GCA_016419685.1|MBJ4683831.1	2669.87	0
GCF_002127865.1|WP_205008075.1	2669.59	0
GCA_005862745.1|EAV7984278.1	2669.4	0
GCA_007013845.1|EBS5642447.1	2669.21	0
GCA_011306105.1|EEH8161358.1	2669.02	0
GCA_026506675.1|HCV7495636.1	2668.83	0
GCA_016419215.1|MBJ4574432.1	2668.64	0
GCA_007229535.1|EBW8465665.1	2668.37	0
GCA_010503615.1|EDS6100942.1	2668.26	0
GCA_023223355.1|EJD9069010.1	2667.41	0
GCF_002030415.1|WP_204381784.1	2667.27	0
GCA_028547295.1|EKL8632225.1	2667.23	0
GCA_016423555.1|MBJ5599167.1	2667.22	0
GCA_018012895.1|EHK2508808.1	2667.18	0
GCA_007492725.1|ECC7617884.1	2667.03	0
GCF_001240975.1|WP_234445554.1	2666.94	0
GCA_016419685.1|MBJ4683794.1	2666.75	0
GCA_016025065.1|EGT2787163.1	2666.51	0
GCA_026018885.1|EKB5404412.1	2666.37	0
GCA_010506135.1|EDS6479121.1	2666.14	0
GCA_008428795.1|ECS5592905.1	2665.99	0
GCA_008745805.1|ECY6700265.1	2665.8	0
GCA_008823985.1|ECZ7917799.1	2665.62	0
GCA_007389365.1|ECA6351518.1	2665.43	0
GCA_006155445.1|EBB6969419.1	2665.24	0
GCA_022365155.1|EIX2376382.1	2665.05	0
GCA_010701895.1|EDW1973693.1	2664.86	0
GCA_006210125.1|EBC8965592.1	2664.67	0
GCA_014533315.1|EGF8279251.1	2664.48	0
GCA_020610855.1|EIK4827848.1	2664.2	0
GCA_006986105.1|EBS0605398.1	2664.1	0
GCA_023738295.1|EJH8579240.1	2663.85	0
GCA_008476435.1|ECT6714620.1	2663.72	0
GCA_009521795.1|EDL4737575.1	2662.97	0
GCA_006315805.1|EBE8798765.1	2662.89	0
GCA_005755895.1|EAT9997616.1	2662.7	0
GCA_007790535.1|ECI8026986.1	2662.53	0
GCA_017830775.1|EHI8685446.1	2662.26	0
GCA_017322505.1|EHF4363291.1	2662.22	0
GCA_006812265.1|EBO3080352.1	2662.12	0
GCA_011703355.2|EGY1153804.1	2661.86	0
GCA_017908935.1|EHJ6017150.1	2661.83	0
GCF_007094195.1|WP_253827869.1	2661.68	1
GCA_023731295.1|EJH7437817.1	2661.64	0
GCA_026316525.1|HCT4045700.1	2661.45	0
GCA_016422885.1|MBJ5464065.1	2661.26	0
GCA_020896575.1|EIN4472414.1	2661.08	0
GCA_005986165.1|EAX9902097.1	2660.89	0
GCA_007790075.1|ECI7827110.1	2660.7	0
GCA_021219825.1|EIQ7763433.1	2660.56	0
GCA_010372605.1|EDP9633563.1	2660.32	0
GCA_014911795.1|EGJ6328566.1	2660.13	0
GCA_027238225.1|HDC2307089.1	2659.94	0
GCA_020602895.1|EIK3213594.1	2659.56	0
GCA_022401725.1|EIX7470556.1	2659.37	0
GCA_025649575.1|EJY3858827.1	2659.23	0
GCF_025629085.1|WP_192176714.1	2659.18	0
GCA_025545715.1|EJX2788887.1	2658.99	0
GCA_007349235.1|EBZ7172000.1	2658.8	0
GCA_023496765.1|EJF6007266.1	2658.62	0
GCA_029095325.1|EKO8653522.1	2658.43	0
GCA_007427025.1|ECB4838589.1	2658.24	0
GCA_019528215.1|EHX3731776.1	2658.05	0
GCA_011707835.1|EEP0974997.1	2657.8	0
GCA_010894175.1|EEA4078627.1	2657.67	0
GCF_003548025.1|WP_198661951.1	2657.39	0
GCA_007327415.1|EBZ2420458.1	2657.29	0
GCF_001480795.1|WP_234696419.1	2657.01	0
GCA_016416715.1|MBJ3904427.1	2656.91	0
GCA_007180555.1|EBV6925321.1	2656.35	0
GCA_007552915.1|ECE1536958.1	2656.14	0
GCA_010391665.1|EDQ2836580.1	2655.97	0
GCA_006083835.1|EBA1565748.1	2655.37	0
GCA_023987915.1|EJJ4075180.1	2654.84	0
GCA_024921525.1|EJR7219262.1	2653.63	0
GCA_028017295.1|EKJ4933746.1	2653.56	0
GCA_008503085.1|ECU2790442.1	2653.46	0
GCA_026120595.1|HCS0682640.1	2653.39	0
GCA_007284385.1|EBY1879776.1	2653.35	0
GCA_007284385.1|EBY1879780.1	2653.35	0
GCA_017489845.1|EHG3752434.1	2653.18	0
GCA_024883215.1|EJR2560767.1	2653.11	0
GCA_008447245.1|ECT0088097.1	2652.92	0
GCA_007289095.1|EBY3944491.1	2652.8	0
GCA_007307415.1|EBY8042356.1	2652.79	0
GCA_008890345.1|EDB1021157.1	2652.77	0
GCA_005951205.1|EAX1831417.1	2652.53	0
GCA_007307415.1|EBY8042345.1	2652.41	0
GCA_010700225.1|EDW1644064.1	2652.23	0
GCF_002032075.1|WP_139380572.1	2652.23	0
GCF_016863745.1|WP_203435014.1	2652.04	0
GCA_010453575.1|EDR6107450.1	2651.95	0
GCA_007349155.1|EBZ7075775.1	2651.75	0
GCA_005970885.1|EAX6581637.1	2651.33	0
GCA_006191745.1|EBC4994844.1	2651.12	1
GCA_006401295.1|EBF9184315.1	2651.05	0
GCA_008611005.1|ECW5277783.1	2650.81	0
GCA_010663905.1|EDV4868301.1	2650.67	0
GCA_010451795.1|HAE3127980.1	2650.63	0
GCA_010774455.1|EDX5688732.1	2650.48	0
GCA_010774435.1|EDX5661448.1	2650.47	0
GCF_003064345.1|WP_154708232.1	2650.2	0
GCA_006091835.1|EBA3246638.1	2650.09	0
GCA_018105165.1|EHL2852721.1	2650.01	0
GCA_008405965.1|ECS2277377.1	2649.96	0
GCA_009280785.1|EDH7645177.1	2649.91	0
GCA_026077925.1|EKC2894573.1	2649.72	0
GCA_006920935.1|EBQ6806836.1	2649.44	0
GCF_025629085.1|WP_039433572.1	2649.35	0
GCA_026076315.1|EKC2533357.1	2649.16	0
GCA_017826775.1|EHI7918899.1	2648.97	0
GCA_016417145.1|MBJ4058632.1	2648.78	0
GCA_005911985.1|EAW4270535.1	2648.59	0
GCA_005942445.1|EAW9800229.1	2648.4	0
GCA_011246575.1|HAF3525095.1	2648.21	0
GCA_004223885.1|EAA8724770.1	2648.13	0
GCA_028511295.1|EKL4649514.1	2647.83	0
GCA_017878925.1|EHJ3795393.1	2647.64	0
GCA_015858205.1|HAS9064676.1	2647.45	0
GCA_011246575.1|HAF3525074.1	2647.26	0
GCA_017337305.1|EHF6446900.1	2647.08	0
GCA_007507505.1|ECD1085613.1	2646.89	0
GCA_007752695.1|ECH9920657.1	2646.7	0
GCF_001478385.1|WP_254899578.1	2646.51	0
GCA_028461725.1|EKL3982534.1	2646.32	0
GCA_008703625.1|ECX8950184.1	2646.13	0
GCF_016410335.1|WP_198889182.1	2645.93	0
GCA_008050055.1|ECM8126446.1	2645.26	0
GCA_016953135.1|EHB1195621.1	2645.18	1
GCA_024414035.1|EJN0726066.1	2645.09	0
GCA_016419735.1|MBJ4702892.1	2644.98	0
GCA_005625435.1|EAR0352268.1	2644.71	0
GCA_010521905.1|EDS9810148.1	2644.54	0
GCA_027254895.1|EKH5138246.1	2644.35	0
GCA_008479485.1|ECT7326384.1	2644.33	0
GCA_026078405.1|EKC2986984.1	2644.24	0
GCA_007397015.1|ECA7913435.1	2644.05	0
GCA_022897435.1|EJA6452212.1	2643.86	0
GCA_009041945.1|EDF4036421.1	2642.46	0
GCA_006043495.1|EAZ2076565.1	2641.81	0
GCA_007357615.1|EBZ9359356.1	2641.76	1
GCA_017372135.1|EHG1327587.1	2641.41	0
GCA_021534795.1|EIT6954678.1	2641.31	0
GCA_010549065.1|EDT5388889.1	2641.18	0
GCA_010619485.1|EDU6365417.1	2640.93	0
GCA_017528845.1|EHG6221498.1	2640.67	0
GCA_008460585.1|ECT3230439.1	2640.65	0
GCA_007790535.1|ECI8027721.1	2640.56	0
GCF_000599425.1|WP_031605601.1	2640.55	0
GCA_007112705.1|EBU6211248.1	2640.41	0
GCA_016943155.1|EHB0394040.1	2640.38	0
GCA_011416275.1|HAF7586049.1	2640.33	0
GCA_007192775.1|EBV9506555.1	2640.27	0
GCA_016565305.1|EGZ4525080.1	2640.15	0
GCA_017820275.1|EHI6941569.1	2639.7	0
GCA_004225125.1|EAA9186579.1	2639.61	0
GCA_004225125.1|EAA9186596.1	2639.61	0
GCA_018190035.1|EHL9946160.1	2639.47	0
GCA_005970885.1|EAX6581615.1	2639.46	0
GCA_010416715.1|EDQ8085448.1	2639.45	0
GCA_010454995.1|EDR6219918.1	2639.32	0
GCA_016418595.1|MBJ4427729.1	2639.22	0
GCA_006392935.1|EBF7302248.1	2639.13	0
GCA_018188435.1|EHL9563475.1	2638.94	0
GCA_004191195.1|EAA7288960.1	2638.75	0
GCA_019907795.1|EIB7978346.1	2638.56	0
GCA_023608685.1|MCL9107967.1	2638.37	0
GCA_010493495.1|HAE3887369.1	2638.14	0
GCA_005756615.1|EAU0239869.1	2637.99	0
GCA_005896045.1|EAW0643312.1	2637.81	0
GCA_014760345.1|EGI6478841.1	2637.51	0
GCA_013526375.1|EFQ9159747.1	2637.43	0
GCA_005996645.1|EAY2121318.1	2637.24	0
GCA_010687445.1|EDV5916240.1	2637.14	0
GCA_008477325.1|ECT7019445.1	2636.86	0
GCA_018538225.1|EHO6271561.1	2636.67	0
GCA_025511875.1|EJX0554480.1	2636.48	0
GCA_023498585.1|EJF6400784.1	2636.29	0
GCF_025629085.1|WP_136143626.1	2636.1	0
GCA_007535095.1|ECD7395828.1	2635.91	0
GCF_019402485.1|WP_101128491.1	2635.72	0
GCA_005625955.1|EAR0461400.1	2635.54	0
GCF_003068025.2|WP_108444159.1	2635.35	0
GCA_007307415.1|EBY8042330.1	2634.4	0
GCA_017223735.1|EHE2092702.1	2634.39	0
GCA_016607145.1|EHA0437377.1	2634.35	0
GCA_008002885.1|ECM1816101.1	2633.98	0
GCA_008509395.1|ECU4356058.1	2633.76	0
GCA_007307415.1|EBY8042349.1	2633.68	0
GCA_018455645.1|EHN8951435.1	2633.59	0
GCA_008535555.1|ECV0539639.1	2633.5	0
GCA_010556365.1|EDT7570149.1	2633.35	0
GCA_006525555.1|EBI0181006.1	2633.08	0
GCA_016426775.1|MBJ5946572.1	2632.98	0
GCA_016630265.1|EHA2754763.1	2632.67	0
GCA_019185105.1|EHT0762696.1	2632.6	0
GCA_010421695.1|EDQ9240623.1	2632.54	0
GCF_016410455.1|WP_198879930.1	2632.51	0
GCA_014788205.1|EGJ0227014.1	2632.32	0
GCA_023989335.1|EJJ4404046.1	2632.13	0
GCF_025629085.1|WP_159352554.1	2631.94	0
GCF_003547815.1|WP_119002378.1	2631.75	0
GCA_016151115.1|EGU1062043.1	2631.56	0
GCA_006865015.1|EBP4342230.1	2631.37	0
GCA_023731295.1|EJH7437809.1	2631.18	0
GCF_004923395.1|WP_054623596.1	2630.81	0
GCA_005607075.1|EAQ6132129.1	2630.33	0
GCA_008450465.1|ECT0909029.1	2630	0
GCA_017830215.1|EHI8620231.1	2629.98	1
GCA_023608685.1|MCL9107930.1	2629.86	0
GCA_006024015.1|EAY8112918.1	2629.8	0
GCF_015826575.1|WP_231389368.1	2629.55	1
GCA_020175095.1|HBJ8335018.1	2629.48	0
GCA_007319895.1|EBZ0313531.1	2629.39	0
GCF_002033235.1|WP_205036877.1	2629.29	0
GCA_018859665.1|EHP9583935.1	2629.1	0
GCF_001478595.1|WP_023226286.1	2628.91	0
GCA_006804905.1|EBO1515018.1	2628.72	0
GCA_025028005.1|EJT2726901.1	2628.54	0
GCA_017796145.1|EHI2883816.1	2628.06	0
GCA_016421425.1|MBJ5070683.1	2627.95	0
GCA_016423505.1|MBJ5594240.1	2627.92	0
GCA_006295875.1|EBE4301017.1	2627.78	0
GCA_016420775.1|MBJ4962393.1	2627.59	0
GCA_016422305.1|MBJ5289990.1	2627.36	0
GCA_011387315.1|EEI8449922.1	2627.21	0
GCA_021144345.1|HBM1637197.1	2627.02	0
GCA_023496765.1|EJF6007670.1	2626.83	0
GCA_017878925.1|EHJ3795417.1	2626.45	0
GCA_010287485.1|EDP1034736.1	2626.36	0
GCA_003890515.1|MJX85572.1	2626.27	0
GCA_023496265.1|EJF6079727.1	2626.08	0
GCA_010185245.1|HAC8207301.1	2625.89	0
GCA_004219685.1|EAA8234448.1	2625.7	0
GCA_010698525.1|EDW0990027.1	2625.51	0
GCF_002064285.1|WP_034169444.1	2625.23	1
GCA_011397975.1|EEI9344120.1	2624.47	0
GCA_006026375.1|EAY8758553.1	2623.37	0
GCA_006527955.1|EBI0474063.1	2623.34	0
GCA_011633845.1|EEN7120004.1	2622.37	0
GCA_007790535.1|ECI8027801.1	2622.17	0
GCA_005610915.1|EAQ7001194.1	2622.16	0
GCA_006341325.1|EBF3951605.1	2621.98	0
GCA_015839135.1|EGR8151041.1	2621.76	0
GCA_016563405.1|EGZ4032481.1	2621.71	0
GCA_011184255.2|UAI66332.1	2621.45	0
GCA_011184255.2|UAI66341.1	2621.12	0
GCA_005440355.1|EAM9398105.1	2620.41	0
GCA_006928935.1|EBQ8630208.1	2620.35	0
GCA_007410375.1|ECB1040887.1	2620.26	0
GCA_010975895.1|EEC1326513.1	2620.18	0
GCA_010975895.1|EEC1326495.1	2620.18	0
GCA_011736715.1|EEP6532647.1	2619.27	0
GCA_007299835.1|EBY6401525.1	2619.21	0
[truncated: 29,716 more rows]
